# Supplementary material for: Multi‐omics revealed that DCP1A and SPDL1 determine embryogenesis defects in postovulatory ageing oocytes
Source: Cell Prolif. 2024 Dec 4;58(3):e13766. doi: 10.1111/cpr.13766 (PMC11882766; doi:10.1111/cpr.13766)
Supplement: Supplementary file 2 — Table S1 [file CPR-58-e13766-s004.xlsx]

## Sheet: Sheet1
Supplemental Table 1 Differentially expressed proteins in oocytes at Fresh and PostOA groups
Protein	Protein Name	Gene Name	Peptides	UniquePeptides	PostOA-1	PostOA-2	Fresh-1	Fresh-2	PostOA/Fresh	pvalue	log2（fold change）
Q3TFK5	G patch domain-containing protein 4	Gpatch4	1	1	4883000	186420	42393	30075	69.9539	2.41519e-114	6.12833280671191
A2ARZ3	Fibrous sheath-interacting protein 2	Fsip2	2	2	1030200	98412	32323	28380	18.5924	1.15209e-15	4.21663796644421
Q8CFE4	SCY1-like protein 2	Scyl2	7	7	44022	144580	7133.9	4903.8	15.6676	8.57865e-11	3.96971330193159
G5E8D7	Oocyte-secreted protein 3	Oosp3	2	2	178980	24789	13214	3651.7	12.0819	4.0828e-09	3.59477048375823
Q8BZ20	Protein mono-ADP-ribosyltransferase PARP12	Parp12	5	5	135160	181170	10495	19981	10.3796	1.31219e-10	3.37568491871746
Q6PD19	Armadillo-like helical domain-containing protein 3	Armh3	1	1	8507700	585490	601070	568750	7.77315	3.5552e-28	2.95849993827097
P48036	Annexin A5	Anxa5	2	2	246640	172820	30407	32581	6.65936	1.79004e-07	2.73538433231759
Q9CZ30	Obg-like ATPase 1	Ola1	2	2	2671900	29560	273150	175830	6.01688	5.40194e-22	2.58901623435234
P23116	Eukaryotic translation initiation factor 3 subunit A	Eif3a	3	3	2318900	253970	169260	292200	5.5755	2.60948e-20	2.47910105995207
Q9CXI5	Mesencephalic astrocyte-derived neurotrophic factor	Manf	2	2	86184	9000.4	2094.2	15210	5.50065	5.43356e-05	2.45960290113451
Q3UX83	Probable inactive 1-aminocyclopropane-1-carboxylate synthase-like protein 2	Accsl	8	8	180020	267970	35426	47779	5.38417	3.44379e-06	2.4287243976121
Q922Q8	Leucine-rich repeat-containing protein 59	Lrrc59	4	4	309820	78802	60672	17802	4.95224	1.00915e-05	2.30808092993712
P97329	Kinesin-like protein KIF20A	Kif20a	7	7	193290	116690	13246	52767	4.69574	1.94854e-05	2.23135306659122
Q91YD3	mRNA-decapping enzyme 1A	Dcp1a	8	8	737930	568130	107530	178810	4.56122	3.27374e-16	2.18942004990916
Q8K3P0	Short-chain dehydrogenase/reductase family 9C member 7	Sdr9c7	2	2	96054	435020	91669	33269	4.2507	6.32955e-05	2.08770055994219
Q02248	Catenin beta-1	Ctnnb1	7	4	63871	34365	12557	11187	4.1373	0.000756027	2.04868882078607
Q66JT0	Wee1-like protein kinase 2	Wee2	6	6	270530	166340	53091	55910	4.00794	0.000122831	2.00286266818655
Q6PA06	Atlastin-2	Atl2	5	4	210210	71849	42626	30159	3.87524	0.000177597	1.95428390519014
Q8BWF0	Succinate-semialdehyde dehydrogenase, mitochondrial	Aldh5a1	3	3	32057	99387	29052	5077.8	3.8513	0.00137201	1.94534442361697
Q9Z0F3	Bcl-2-like protein 10	Bcl2l10	5	5	4196000	3124900	830930	1073500	3.84414	4.15584e-13	1.94266175755062
P56844	Protein TCL1B4	Tcl1b4	1	1	45572	30395	9194.1	10638	3.83051	0.00143366	1.93753539804122
Q9CYA6	Zinc finger CCHC domain-containing protein 8	Zcchc8	2	2	20066	47093	6517.2	11336	3.76173	0.00165909	1.91139806317291
Q9ER69	Pre-mRNA-splicing regulator WTAP	Wtap	5	5	37476	104650	23049	15167	3.71902	0.0018175	1.89492181293595
Q9CQJ7	Securin	Pttg1	2	2	43353	103690	29900	9685.5	3.71457	0.00183489	1.89319412705388
Q91ZP6	NEDD4 family-interacting protein 2 (Fragment)	Ndfip2	2	2	81036	140000	44091	17093	3.61264	0.00228457	1.85305502608076
P56280	T-cell leukemia/lymphoma protein 1A	Tcl1a	3	3	465600	270270	83424	130180	3.44502	0.000605361	1.78451225638891
Q9EQH2	Endoplasmic reticulum aminopeptidase 1	Erap1	1	1	385610	8179800	536130	1980100	3.40406	4.06133e-11	1.76725850528833
O35942	Serine/threonine-protein kinase Nek2	Nek2	1	1	16273000	3170900	556600	5255900	3.34519	7.5779e-11	1.74208690325529
Q9DB16	Calcium-binding protein 39-like	Cab39l	3	3	89316	80330	20708	33753	3.115	0.00687081	1.63923203568703
Q91YR7	Pre-mRNA-processing factor 6	Prpf6	1	1	26057	20588	8655.4	6566.2	3.0644	0.00770699	1.61560242914676
Q3UKJ7	WD40 repeat-containing protein SMU1	Smu1	3	3	53626	53503	14749	20235	3.06223	0.00774508	1.6145819142808
P56840	Protein TCL1B1	Tcl1b1	3	3	238660	194340	38801	105060	3.00985	0.00219637	1.58969148730395
Q8K2Z8	Ubiquitin-conjugating enzyme E2 Q2	Ube2q2	1	1	1079600	737220	257680	355360	2.96362	4.55413e-09	1.56736237685816
P67871	Casein kinase II subunit beta	Csnk2b	2	2	61344	35656	12206	21110	2.91151	0.0109383	1.54176954967483
Q9R0P6	Signal peptidase complex catalytic subunit SEC11A	Sec11a	2	2	57188	18005	6854.7	19104	2.89664	0.0113202	1.53438022660233
P56841	Protein TCL1B2	Tcl1b2	2	2	175770	121180	33983	69214	2.87751	0.00328066	1.52481900128421
B1B0V2	EZH inhibitory protein	Ezhip	17	17	2287900	2651400	746440	1007600	2.81596	2.27008e-08	1.49362494876068
Q5I043	Ubiquitin carboxyl-terminal hydrolase 28	Usp28	7	7	208840	126060	53184	67308	2.77944	0.00442823	1.4747930133526
B8JKV0	Protein AMN1 homolog	Amn1	2	2	100610	13595	22227	19957	2.70731	0.0175878	1.436858007657
Q9ERD7	Tubulin beta-3 chain	Tubb3	17	5	370060	305700	113870	138790	2.67458	0.00611693	1.41931367479936
Q99LR1	Lysophosphatidylserine lipase ABHD12	Abhd12	2	2	81601	34176	21082	22544	2.65385	0.0199423	1.40808857279029
P10711	Transcription elongation factor A protein 1	Tcea1	5	5	287940	285440	117870	98504	2.64995	0.00660148	1.40596443097245
Q64010	Adapter molecule crk	Crk	2	2	55911	106470	25837	35552	2.64512	0.0203571	1.40333076016358
P97477	Aurora kinase A	Aurka	6	6	125900	71317	37171	39150	2.58405	0.0235164	1.36963193704836
Q6PB51	Coiled-coil domain-containing protein 117	Ccdc117	5	5	194460	195180	68883	87877	2.48558	0.0110115	1.31358431240503
P31938	Dual specificity mitogen-activated protein kinase kinase 1	Map2k1	2	1	25866	71939	30610	9098	2.46311	0.0313528	1.30047852322309
Q60520	Paired amphipathic helix protein Sin3a	Sin3a	10	10	300800	179710	94881	101830	2.44272	0.0125931	1.28848882075878
Q3TCJ8	Coiled-coil domain-containing protein 69	Ccdc69	5	5	234940	264230	99413	105180	2.43982	0.0127082	1.28677444600076
P48760	Folylpolyglutamate synthase, mitochondrial	Fpgs	7	7	267380	271930	91604	131900	2.41298	0.0138247	1.27081413362982
P97440	Histone RNA hairpin-binding protein	Slbp	4	4	393210	389360	154980	170550	2.40399	0.0142204	1.26542930070565
Q9Z1B5	Mitotic spindle assembly checkpoint protein MAD2A	Mad2l1	4	4	219880	238050	77496	120600	2.31166	0.0190149	1.20892733293669
Q8C0I1	Alkyldihydroxyacetonephosphate synthase, peroxisomal	Agps	3	3	46617	36395	16899	19034	2.31019	0.045252	1.20801051467465
B9EJR8	Dynein assembly factor 5, axonemal	Dnaaf5	4	4	74777	53058	23785	32141	2.28579	0.0479951	1.19269183334042
P10630	Eukaryotic initiation factor 4A-II	Eif4a2	9	2	243830	218080	72265	131920	2.26221	0.0222252	1.17773489407075
P52760	2-iminobutanoate/2-iminopropanoate deaminase	Rida	2	2	77712	365190	122410	78018	2.20978	0.0262304	1.1439034433652
Q9CXF4	TBC1 domain family member 15	Tbc1d15	20	20	2285800	2363000	1024600	1081600	2.2072	1.78118e-05	1.14221592184047
Q60973	Histone-binding protein RBBP7	Rbbp7	13	9	2356000	2401300	1116400	1097700	2.14864	3.36491e-05	1.10342262290658
Q8R001	Microtubule-associated protein RP/EB family member 2	Mapre2	4	3	169120	74759	44918	69672	2.12827	0.033949	1.08968438651868
Q921F2	TAR DNA-binding protein 43	Tardbp	6	6	197110	91040	106160	29544	2.12337	0.0344802	1.08635677358011
Q8VC85	U6 snRNA-associated Sm-like protein LSm1	Lsm1	2	2	182150	128140	44622	106840	2.04863	0.0436897	1.03466131835583
P12787	Cytochrome c oxidase subunit 5A, mitochondrial	Cox5a	2	2	391590	110370	555220	460100	0.494386	0.000197368	-1.0162901866141
P11438	Lysosome-associated membrane glycoprotein 1	Lamp1	3	3	163960	198270	316430	448650	0.473454	0.0291872	-1.07870457430365
Q9D1L0	Coiled-coil-helix-coiled-coil-helix domain-containing protein 2	Chchd2	4	4	119840	141560	326350	233540	0.466877	0.0262041	-1.09888427167476
Q8BH55	Threonine synthase-like 1	Thnsl1	3	3	107400	113860	264840	212080	0.463935	0.0249447	-1.10800462422821
P67984	60S ribosomal protein L22	Rpl22	2	2	71641	98989	186110	184290	0.460664	0.0235977	-1.11821277640733
Q9WVR4	Fragile X mental retardation syndrome-related protein 2	Fxr2	5	4	65358	101400	211820	151160	0.459414	0.0230973	-1.12213408419696
Q6IRU5	Clathrin light chain B	Cltb	3	3	66223	152780	271650	218500	0.446808	0.0184824	-1.16227269034567
P59999	Actin-related protein 2/3 complex subunit 4	Arpc4	4	4	48383	50914	81356	148080	0.432787	0.0142043	-1.20826974109105
Q5SF07	Insulin-like growth factor 2 mRNA-binding protein 2	Igf2bp2	14	13	732670	988350	2143700	1850600	0.430869	8.11049e-06	-1.2146788303305
Q8BTM8	Filamin-A	Flna	11	9	62764	85818	142330	214240	0.416698	0.0102755	-1.26292597614494
Q9CVB6	Actin-related protein 2/3 complex subunit 2	Arpc2	3	3	31075	42087	69486	111070	0.405204	0.0497766	-1.30327994372201
G3X9C2	F-box only protein 50	Nccrp1	2	2	12484	51841	29340	129710	0.404433	0.0492876	-1.30602891480571
Q62446	Peptidyl-prolyl cis-trans isomerase FKBP3	Fkbp3	2	2	21369	8701.3	27387	47193	0.403195	0.0485097	-1.31044953590555
Q3UEB3	Poly(U)-binding-splicing factor PUF60	Puf60	6	6	87009	83916	191650	232320	0.403154	0.00767208	-1.3105987583734
Q9D4H8	Cullin-2	Cul2	3	3	13829	47958	108170	48296	0.394891	0.0434948	-1.3404739623727
P11214	Tissue-type plasminogen activator	Plat	4	4	26267	18552	52048	62222	0.39222	0.0419573	-1.35026432877757
Q9JJ11	Transforming acidic coiled-coil-containing protein 3	Tacc3	10	10	407310	502790	1292800	1045000	0.389298	5.49556e-07	-1.36105453221096
P07724	Albumin	Alb	15	11	268380	375840	1000600	660310	0.387872	4.95895e-07	-1.36634854444582
Q9CPR4	60S ribosomal protein L17	Rpl17	3	3	23767	49660	101760	94220	0.374666	0.0327394	-1.4163238708148
Q9D2U9	Histone H2B type 3-A	Hist3h2ba	3	3	98245	196200	227560	568060	0.370082	0.00344956	-1.43408136737505
Q99K43	Protein regulator of cytokinesis 1	Prc1	3	3	17472	53345	108450	85333	0.365445	0.0284949	-1.45227437934055
Q9CZX8	40S ribosomal protein S19	Rps19	6	6	97472	13632	210660	97006	0.361119	0.00271255	-1.46945426303908
Q8R180	ERO1-like protein alpha	Ero1a	1	1	14257	15645	24948	57966	0.360639	0.0264392	-1.47137373830732
Q8CGC4	Protein LSM14 homolog B	Lsm14b	11	11	418300	389450	1150600	1194100	0.3445	1.46246e-08	-1.53742259380066
Q2TPA8	Hydroxysteroid dehydrogenase-like protein 2	Hsdl2	2	2	30758	10587	84750	35967	0.342495	0.0195999	-1.54584408352704
Q60899	ELAV-like protein 2	Elavl2	3	3	42604	26644	132550	70949	0.340287	0.0188626	-1.55517739567358
P61957	Small ubiquitin-related modifier 2	Sumo2	1	1	146060	6958.3	316350	146250	0.330779	0.00110053	-1.59606106573283
Q8VCM7	Fibrinogen gamma chain	Fgg	2	2	16862	4685.4	4114.1	63388	0.319211	0.0127846	-1.64741858715224
Q62095	ATP-dependent RNA helicase DDX3Y	Ddx3y	11	1	107850	110730	595590	113850	0.308102	0.000505424	-1.69851927440337
Q9Z2C8	Y-box-binding protein 2	Ybx2	13	10	1524400	1420900	5477800	4364800	0.29924	1.3296e-10	-1.74062487470879
Q9R1Q9	V-type proton ATPase subunit S1	Atp6ap1	3	3	26083	20760	94712	62850	0.297299	0.00811915	-1.75001425544047
O08715	A-kinase anchor protein 1, mitochondrial	Akap1	4	4	59215	48481	188930	174760	0.29612	0.000321161	-1.75574459117777
P62806	Histone H4	H4c1	7	7	436030	345070	939090	1717300	0.294046	7.12681e-11	-1.76588780691732
Q6ZPF4	Formin-like protein 3	Fmnl3	4	4	23072	11870	109730	10488	0.290655	0.00699499	-1.78261883176843
P48678	Prelamin-A/C	Lmna	8	8	105110	129950	233930	581720	0.288187	0.000233619	-1.79492115898465
Q6PF93	Phosphatidylinositol 3-kinase catalytic subunit type 3	Pik3c3	2	2	4928.5	10035	37237	14901	0.286998	0.00642814	-1.80088757786361
Q80SU3	Zygote arrest protein 1	Zar1	8	8	150140	113710	517680	407970	0.285043	0.000205062	-1.81074881177413
P53798	Squalene synthase	Fdft1	8	8	64820	111030	235690	383160	0.284156	0.00019757	-1.81524442911187
P01863	Ig gamma-2A chain C region, A allele	Ighg	1	1	5476.5	7376.7	21148	26096	0.27206	0.00446375	-1.87800353327785
O35668	Huntingtin-associated protein 1	Hap1	1	1	26656	36990	155000	79162	0.271803	0.00443458	-1.87936522097793
Q8CFV9	Riboflavin kinase	Rfk	2	2	11136	18020	46068	62641	0.268202	0.00404049	-1.89860667514331
P53986	Monocarboxylate transporter 1	Slc16a1	2	2	14373	3816.8	39265	32883	0.252118	0.00259676	-1.98782972222078
O55022	Membrane-associated progesterone receptor component 1	Pgrmc1	1	1	1796	8606.5	33432	9423.1	0.242737	0.00196322	-2.04253661506559
Q8BGF6	ELMO domain-containing protein 2	Elmod2	3	2	24032	50775	182660	125760	0.242549	2.66882e-05	-2.04365114173248
Q921I1	Serotransferrin	Tf	3	3	12492	8084.9	53317	38084	0.225128	0.00110479	-2.15118429932323
P23475	X-ray repair cross-complementing protein 6	Xrcc6	2	2	18058	8551.7	41619	83117	0.213328	0.00072088	-2.22885375032208
P61804	Dolichyl-diphosphooligosaccharide--protein glycosyltransferase subunit DAD1	Dad1	2	2	24302	45014	127640	200310	0.211361	3.92133e-06	-2.24221556626145
Q3TCH7	Cullin-4A	Cul4a	7	3	30754	30416	124470	168210	0.209	3.3285e-06	-2.25842798277959
O09012	Peroxisomal targeting signal 1 receptor	Pex5	4	4	9199.8	19148	79182	71907	0.187623	0.000246735	-2.41408994847919
Q9D868	Peptidyl-prolyl cis-trans isomerase H	Ppih	2	2	30799	14858	46558	197080	0.187397	0.000244173	-2.41583119450674
Q9EST3	Eukaryotic translation initiation factor 4E transporter	Eif4enif1	13	13	116370	90193	540320	589070	0.182898	1.16147e-19	-2.45088999849976
D3Z4S3	Putative peptidyl-tRNA hydrolase PTRHD1	Ptrhd1	2	2	5184.4	7605.8	13717	57999	0.178345	0.00015819	-2.48725619954969
P20152	Vimentin	Vim	12	9	127280	81008	469640	746070	0.17133	4.33438e-21	-2.54514749439849
Q78PY7	Staphylococcal nuclease domain-containing protein 1	Snd1	2	2	3024.8	2751	41254	18257	0.0970543	2.98778e-07	-3.36506366884098
Q8VC52	RNA-binding protein with multiple splicing 2	Rbpms2	5	5	23865	18499	275080	177040	0.0937008	1.5367e-12	-3.41579501835158
Q8BMI0	F-box only protein 38	Fbxo38	1	1	1572.7	6409.4	40054	57774	0.0815932	3.62542e-08	-3.61540718938328
P35761	Dual specificity protein kinase TTK	Ttk	2	2	1786.4	1860.5	22565	22995	0.0800461	2.84772e-08	-3.643025201207
P70124	Serpin B5	Serpinb5	3	3	3610.9	5334.8	3686.5	113470	0.0763568	1.55882e-08	-3.71109881143928
Q923A2	Protein Spindly	Spdl1	1	1	34951	10322	307470	304080	0.0740299	7.11266e-15	-3.75574764298375
P01837	Immunoglobulin kappa constant	Igkc	2	2	3151.8	4817.8	15707	104670	0.0662053	2.3634e-09	-3.91690864153226
Q9DCR2	AP-3 complex subunit sigma-1	Ap3s1	1	1	1211.6	700.71	13209	24460	0.0507661	5.44635e-11	-4.29998941529612
E9Q5G3	Kinesin-like protein KIF23	Kif23	12	12	606730	497340	345010	290950	1.73607	0.00261346	0.795823712213551
E9Q5G7	Oogenesin-1	Oog1	7	7	624470	784390	391250	482860	1.61177	0.00896007	0.688641508240246
P00405	Cytochrome c oxidase subunit 2	Mtco2	4	4	701610	872460	497820	584690	1.45409	0.0389794	0.540119347607869
P07901	Heat shock protein HSP 90-alpha	Hsp90aa1	42	28	40188000	41762000	63190000	65931000	0.634676	0.0173914	-0.655907802536424
P08228	Superoxide dismutase [Cu-Zn]	Sod1	4	4	2321500	3874100	4360400	4710600	0.683012	0.0473214	-0.550017600350564
P11440	Cyclin-dependent kinase 1	Cdk1	9	9	238870	269120	365640	437590	0.632434	0.0165134	-0.661013056595092
P21956	Lactadherin	Mfge8	11	11	275320	360680	503510	546370	0.605784	0.00856329	-0.723125768413486
P24369	Peptidyl-prolyl cis-trans isomerase B	Ppib	7	7	1026300	617530	600830	288780	1.84781	0.000829859	0.885816197083783
P55264	Adenosine kinase	Adk	9	9	382070	494960	740050	738830	0.593037	0.00607995	-0.753806895357495
P57776	Elongation factor 1-delta	Eef1d	9	7	643800	658550	1132100	820360	0.66703	0.0347892	-0.584175774578265
P62869	Elongin-B	Elob	5	5	348250	332940	560190	458270	0.668843	0.0360644	-0.580260158347785
P63037	DnaJ homolog subfamily A member 1	Dnaja1	9	9	401760	325970	634050	546180	0.6166	0.0112836	-0.697592844634652
P68040	Receptor of activated protein C kinase 1	Rack1	10	10	371790	411440	589490	583800	0.66755	0.0351512	-0.583051715253945
Q07105	Growth/differentiation factor 9	Gdf9	9	9	968520	687800	1517200	1378400	0.572013	0.00330714	-0.805880893831762
Q3TC72	Fumarylacetoacetate hydrolase domain-containing protein 2A	Fahd2	9	9	1295500	1193400	754090	886260	1.5173	0.0219414	0.601504592088403
Q3UTA9	Eukaryotic translation initiation factor 4E type 1B	Eif4e1b	7	7	316770	253070	485010	410230	0.636522	0.0181424	-0.651717603059287
Q3UX10	Tubulin alpha chain-like 3	Tubal3	5	2	454910	418480	277620	333710	1.42867	0.0488016	0.514674646183114
Q61142	Spindlin-1	Spin1	14	14	8039000	5891300	3775300	3692000	1.86551	0.000690091	0.899567730023042
Q7TSF1	Desmoglein-1-beta	Dsg1b	3	3	70469	453730	487350	317410	0.651373	0.0251815	-0.618443997357218
Q62261	Spectrin beta chain, non-erythrocytic 1	Sptbn1	3	3	2997200	4514100	1857500	2780800	1.61941	0.00831977	0.695466485402922
Q7TMY7	Importin-8	Ipo8	13	12	374590	402670	231040	221240	1.71854	0.00311916	0.781181072142438
Q8BH95	Enoyl-CoA hydratase, mitochondrial	Echs1	3	3	385620	383450	255120	264590	1.47981	0.0309347	0.5654080979669
Q8BHL8	Proteasome inhibitor PI31 subunit	Psmf1	3	3	502790	583370	867700	808500	0.64799	0.0234129	-0.625957658837013
Q8CGR7	Uridine phosphorylase 2	Upp2	1	1	73327	727360	162220	398640	1.42761	0.0492595	0.513597687656891
Q8R317	Ubiquilin-1	Ubqln1	8	8	531950	271470	185450	305440	1.63666	0.00703172	0.710754598046663
Q8VH31	Ret finger protein-like 4A	Rfpl4a	6	6	498040	353060	249130	218210	1.82116	0.00109411	0.864856127437077
Q91WS0	CDGSH iron-sulfur domain-containing protein 1	Cisd1	3	3	432210	445460	606050	718220	0.662758	0.0319225	-0.593446797398243
Q9CQW2	ADP-ribosylation factor-like protein 8B	Arl8b	6	2	428790	702400	303100	378330	1.66002	0.00558929	0.731203902846631
Q9D0L1	Zinc finger BED domain-containing protein 3	Zbed3	15	15	9204700	8067900	4893000	4793500	1.78316	0.00161788	0.834437885041694
Q9D1G1	Ras-related protein Rab-1B	Rab1b	8	4	478680	422680	328190	269760	1.50742	0.0240377	0.592078575735625
Q9DBB5	Eukaryotic translation initiation factor 4E type 3	Eif4e3	7	7	274920	251280	448830	318680	0.685594	0.0496332	-0.544574299186081
Q9EQ20	Methylmalonate-semialdehyde dehydrogenase [acylating], mitochondrial	Aldh6a1	11	11	673970	627800	443950	447610	1.4601	0.0369415	0.546070775638718
Q9JKB1	Ubiquitin carboxyl-terminal hydrolase isozyme L3	Uchl3	7	7	625920	509480	385180	375070	1.49346	0.0273216	0.578654830356721
Q9QUS4	Hairy/enhancer-of-split related with YRPW motif protein 2	Hey2	1	1	1164200	1385100	264770	1178100	1.76683	0.00191202	0.821159837335856
Q9R1P3	Proteasome subunit beta type-2	Psmb2	2	2	43008	95459	129220	147080	0.501147	0.0445004	-0.996693373667083
Q9WVE8	Protein kinase C and casein kinase substrate in neurons protein 2	Pacsin2	11	11	601290	650070	421980	261630	1.83052	0.000993071	0.872251487473067
Q9Z1S0	Mitotic checkpoint serine/threonine-protein kinase BUB1 beta	Bub1b	29	29	2981500	2374400	1651100	1886600	1.51395	0.0226317	0.598317312920752
A2A432	Cullin-4B	Cul4b	24	20	1983800	1798500	2104500	2019900	0.917055	0.690612	-0.124920459738266
A2ADY9	Protein DDI1 homolog 2	Ddi2	7	7	258120	492150	421090	417330	0.894862	0.596227	-0.160263259540985
A2AGT5	Cytoskeleton-associated protein 5	Ckap5	17	17	485320	418330	562930	570620	0.797186	0.249436	-0.327012024589182
A2AN08	E3 ubiquitin-protein ligase UBR4	Ubr4	23	23	448210	359400	420410	409140	0.973552	0.939135	-0.038670165747743
A2ASS6	Titin	Ttn	4	4	239080	402800	169350	422740	1.08409	0.618484	0.116487121695909
A3KMP2	Tetratricopeptide repeat protein 38	Ttc38	3	3	41256	70665	62481	44151	1.0496	0.878579	0.0698403056765321
A9Q751	Cilia- and flagella-associated protein 221	Cfap221	1	1	42433	138120	46636	153230	0.90337	0.817616	-0.146610678607016
B1AXD8	Akirin-2	Akirin2	3	3	29480	33094	59158	18121	0.809715	0.667208	-0.304513095363538
B1AZP2	Disks large-associated protein 4	Dlgap4	6	6	461960	397790	456960	451310	0.94658	0.820014	-0.0792040182158457
B2RX12	Canalicular multispecific organic anion transporter 2	Abcc3	2	2	101030	107650	101650	91551	1.08012	0.781057	0.111189776958296
B2RXS4	Plexin-B2	Plxnb2	8	8	96882	89698	133090	114630	0.753189	0.435705	-0.408916002959248
B9EJ86	Oxysterol-binding protein-related protein 8	Osbpl8	4	4	103620	92538	88896	81768	1.14938	0.655014	0.200857407478033
C0HKE6	Histone H2A type 1-I	H2ac13	3	3	298750	320040	172080	459340	0.979997	0.967414	-0.0291500760188966
C0LLJ0	Importin subunit alpha-8	Kpna7	6	6	242240	205420	121390	172300	1.52426	0.22484	0.608109270667026
D3YZP9	Coiled-coil domain-containing protein 6	Ccdc6	4	4	118730	90143	184370	81696	0.785042	0.512836	-0.349158148988217
D3Z6Q9	Bridging integrator 2	Bin2	2	2	37820	40302	43427	33425	1.01653	0.938063	0.0236460789418098
E9Q557	Desmoplakin	Dsp	38	38	1086300	3466600	1632000	3370000	0.910216	0.66117	-0.135719285200745
E9Q743	Cilia- and flagella-associated protein 251	Cfap251	1	1	314800	220400	97046	368840	1.14878	0.656043	0.200101138256852
E9Q7G0	Nuclear mitotic apparatus protein 1	Numa1	1	1	3232	4149.9	3955.4	3211.5	1.03	0.913539	0.0426429693514164
F8VPQ2	AT-rich interactive domain-containing protein 4A	Arid4a	1	1	1396600	1254200	511150	1351500	1.42313	0.0512235	0.509071213426098
G5E870	E3 ubiquitin-protein ligase TRIP12	Trip12	3	3	45275	38801	52223	38630	0.925407	0.893036	-0.111840120305442
L7N1X6	F-box/WD repeat-containing protein 15	Fbxw15	12	12	1054500	800610	851300	893370	1.0633	0.693062	0.0885505549058133
O08547	Vesicle-trafficking protein SEC22b	Sec22b	6	6	458990	455400	427040	477080	1.01136	0.898517	0.0162953578391594
O08585	Clathrin light chain A	Clta	2	2	131550	141550	185300	169960	0.768733	0.472879	-0.379445945491131
O08638	Myosin-11	Myh11	36	29	975220	902100	1045800	1151300	0.854454	0.436303	-0.226925948055416
O08691	Arginase-2, mitochondrial	Arg2	7	7	558810	557870	781040	768490	0.720657	0.0901246	-0.47261486583807
O08709	Peroxiredoxin-6	Prdx6	3	3	68951	65623	77561	68540	0.921103	0.884884	-0.118566347878762
O08749	Dihydrolipoyl dehydrogenase, mitochondrial	Dld	12	12	2428300	1985100	2022100	1915000	1.12098	0.498735	0.164757152564281
O08756	3-hydroxyacyl-CoA dehydrogenase type-2	Hsd17b10	7	7	327910	349510	359810	311510	1.00909	0.908021	0.0130499573750329
O08759	Ubiquitin-protein ligase E3A	Ube3a	2	2	55793	9703.1	25116	25419	1.29605	0.517478	0.374126073985705
O08788	Dynactin subunit 1	Dctn1	4	4	100940	41744	66172	59758	1.13304	0.739807	0.180201552204506
O08795	Glucosidase 2 subunit beta	Prkcsh	8	8	330590	413110	409100	423940	0.892754	0.587459	-0.163664998854562
O08796	Eukaryotic elongation factor 2 kinase	Eef2k	5	5	125920	168650	115480	129750	1.2012	0.570976	0.264475028262299
O08807	Peroxiredoxin-4	Prdx4	7	5	4005600	3168500	3583100	3272200	1.0465	0.756743	0.065578052944507
O08808	Protein diaphanous homolog 1	Diaph1	11	11	254890	194360	228200	205500	1.03585	0.869532	0.050821060534196
O08914	Fatty-acid amide hydrolase 1	Faah	2	2	40485	27283	32263	16803	1.38116	0.425835	0.465880531015855
O08915	AH receptor-interacting protein	Aip	6	6	229840	219740	232570	221250	0.990657	0.965668	-0.0135423331611424
O08997	Copper transport protein ATOX1	Atox1	2	2	65417	52838	56869	47173	1.13661	0.734251	0.184735146583842
O09005	Sphingolipid delta(4)-desaturase DES1	Degs1	2	2	71407	42046	62847	82698	0.779505	0.607166	-0.359370520270733
O09061	Proteasome subunit beta type-1	Psmb1	3	3	56347	20373	71692	85345	0.488547	0.121626	-1.03342989178538
O09117	Synaptophysin-like protein 1	Sypl1	2	2	404600	428690	487640	340690	1.00599	0.921036	0.00861302663261519
O09172	Glutamate--cysteine ligase regulatory subunit	Gclm	5	5	262290	162600	200990	176950	1.12423	0.69899	0.168932172439809
O09174	Alpha-methylacyl-CoA racemase	Amacr	2	2	46673	17045	28874	51258	0.795163	0.638274	-0.330677501284088
O35129	Prohibitin-2	Phb2	9	9	856490	753550	725510	711680	1.12027	0.500877	0.163845729066255
O35215	D-dopachrome decarboxylase	Ddt	6	6	574750	339810	337580	503620	1.08721	0.607731	0.120628971476673
O35226	26S proteasome non-ATPase regulatory subunit 4	Psmd4	4	4	91340	90597	99572	93186	0.943862	0.921736	-0.0833517677579903
O35280	Serine/threonine-protein kinase Chk1	Chek1	3	3	124710	105450	115000	79675	1.18228	0.600642	0.241569499922046
O35345	Importin subunit alpha-7	Kpna6	4	4	204620	197320	190170	214660	0.992861	0.960855	-0.0103360474540389
O35350	Calpain-1 catalytic subunit	Capn1	3	3	48202	42501	40203	50170	1.00365	0.961856	0.00525845380471274
O35435	Dihydroorotate dehydrogenase (quinone), mitochondrial	Dhodh	5	5	120950	132930	176170	136110	0.812988	0.583119	-0.298693427053355
O35566	CD151 antigen	Cd151	2	2	68799	57970	88456	82649	0.740884	0.530945	-0.432679925622463
O35598	Disintegrin and metalloproteinase domain-containing protein 10	Adam10	3	3	57335	56721	75265	60413	0.840637	0.728551	-0.250444466032476
O35609	Secretory carrier-associated membrane protein 3	Scamp3	4	4	68882	81477	172620	78590	0.598539	0.140685	-0.740482669691264
O35618	Protein Mdm4	Mdm4	6	6	181860	168790	103230	95693	1.76274	0.107683	0.817821634003319
O35643	AP-1 complex subunit beta-1	Ap1b1	21	11	1047100	1063000	1097600	1058800	0.978529	0.960983	-0.0313134431968243
O35658	Complement component 1 Q subcomponent-binding protein, mitochondrial	C1qbp	2	2	164640	243020	137080	185810	1.26254	0.482728	0.336323644168824
O35685	Nuclear migration protein nudC	Nudc	17	17	2349100	2929100	3944700	3167700	0.742112	0.12432	-0.43029044546379
O35737	Heterogeneous nuclear ribonucleoprotein H	Hnrnph1	3	2	89211	168750	92477	64461	1.64371	0.155973	0.716958247466014
O35841	Apoptosis inhibitor 5	Api5	1	1	34925	17857	14386	14790	1.80909	0.152979	0.855263913088869
O35857	Mitochondrial import inner membrane translocase subunit TIM44	Timm44	9	9	448200	500150	375250	420970	1.19107	0.317311	0.252252490909071
O35864	COP9 signalosome complex subunit 5	Cops5	11	11	845040	802300	777770	762880	1.06925	0.671228	0.0965991962670886
O35887	Calumenin	Calu	2	2	37671	10317	33246	31580	0.740259	0.52972	-0.433898869151318
O35900	U6 snRNA-associated Sm-like protein LSm2	Lsm2	2	2	84522	236610	135130	39696	1.83687	0.0853222	0.877246675788374
O35904	Phosphatidylinositol 4,5-bisphosphate 3-kinase catalytic subunit delta isoform	Pik3cd	5	5	138040	89407	76489	71567	1.53622	0.216831	0.619387448557073
O54692	Centromere/kinetochore protein zw10 homolog	Zw10	3	3	64267	66824	97939	81039	0.732442	0.514451	-0.449213620807469
O54734	Dolichyl-diphosphooligosaccharide--protein glycosyltransferase 48 kDa subunit	Ddost	10	10	631690	490020	576150	599720	0.95394	0.852563	-0.0680288311080183
O54833	Casein kinase II subunit alpha	Csnk2a2	2	2	3807.7	19021	16040	7739.8	0.960004	0.957536	-0.0588878749594149
Q9QYI5	DnaJ homolog subfamily B member 2	Dnajb2	1	1	46568	56476	91972	64788	0.657336	0.372757	-0.605296975332352
O54950	5-AMP-activated protein kinase subunit gamma-1	Prkag1	1	1	15118	14283	7737	12006	1.48919	0.33061	0.574523997786203
O54983	Ketimine reductase mu-crystallin	Crym	4	4	174680	203240	160340	201680	1.04392	0.852972	0.0620114678326559
O54984	ATPase GET3	Get3	7	7	874590	865570	818510	850390	1.0427	0.771566	0.0603224501626345
O55023	Inositol monophosphatase 1	Impa1	2	2	44713	26721	62686	62470	0.57076	0.228656	-0.809044642244049
O55029	Coatomer subunit beta	Copb2	16	16	846300	627960	618010	651460	1.16132	0.386993	0.21576467833609
O55060	Thiopurine S-methyltransferase	Tpmt	9	9	479370	449100	383010	338010	1.28772	0.156714	0.36481601748351
O55106	Striatin	Strn	9	9	294380	305800	215930	208470	1.41418	0.312444	0.499970588072454
O55125	Protein NipSnap homolog 1	Nipsnap1	3	3	123760	142470	101840	143980	1.08303	0.775452	0.115070851157499
O55126	Protein NipSnap homolog 2	Nipsnap2	9	9	787300	759950	790510	717670	1.02591	0.838578	0.0368976986372885
O55131	Septin-7	Septin7	9	8	728320	424710	684620	765500	0.795127	0.243764	-0.330742240651659
O55135	Eukaryotic translation initiation factor 6	Eif6	5	5	133550	291650	197790	249610	0.95038	0.938247	-0.073423659528014
O55143	Sarcoplasmic/endoplasmic reticulum calcium ATPase 2	Atp2a2	17	17	644430	540560	838060	730230	0.755594	0.14986	-0.404317475326865
O55234	Proteasome subunit beta type-5	Psmb5	6	6	161910	211510	198790	214630	0.903246	0.817294	-0.14680898471187
O70194	Eukaryotic translation initiation factor 3 subunit D	Eif3d	1	1	23814	29029	34233	31004	0.810016	0.667805	-0.303978066034463
O70251	Elongation factor 1-beta	Eef1b	6	4	315040	395910	488440	415030	0.78691	0.221888	-0.345728595821703
O70252	Heme oxygenase 2	Hmox2	5	5	183600	142990	121690	153210	1.18803	0.591497	0.248573710223641
O70318	Band 4.1-like protein 2	Epb41l2	4	4	75053	50690	60178	63703	1.01503	0.940807	0.0215231547417302
O70325	Phospholipid hydroperoxide glutathione peroxidase	Gpx4	2	2	86426	75744	55160	76815	1.22879	0.601461	0.297242292546246
O70400	PDZ and LIM domain protein 1	Pdlim1	2	2	12645	25048	26248	26418	0.715699	0.481998	-0.48257526627935
O70435	Proteasome subunit alpha type-3	Psma3	6	6	157650	233750	193950	268900	0.84563	0.667196	-0.241900965990791
O70480	Vesicle-associated membrane protein 4	Vamp4	1	1	65770	69096	63234	84015	0.915904	0.875006	-0.126731148739018
O70493	Sorting nexin-12	Snx12	3	3	58404	74712	95685	96385	0.69306	0.438801	-0.528948209925712
O70552	Protein BTG4	Btg4	2	2	14927	26647	44697	34531	0.524739	0.164574	-0.93032882179624
O70591	Prefoldin subunit 2	Pfdn2	3	3	205460	251510	339390	365000	0.648746	0.218664	-0.624274972116639
O88342	WD repeat-containing protein 1	Wdr1	21	21	2645900	2495500	1847000	2244600	1.25657	0.198578	0.329496145588843
O88384	Vesicle transport through interaction with t-SNAREs homolog 1B	Vti1b	1	1	15733	7841.7	16906	10580	0.857698	0.7622	-0.221457556697768
O88413	Tubby-related protein 3	Tulp3	2	2	33617	39129	37980	42619	0.902567	0.849495	-0.147894016798554
O88441	Metaxin-2	Mtx2	2	2	20237	25731	12677	16626	1.56871	0.273581	0.649581524681504
O88487	Cytoplasmic dynein 1 intermediate chain 2	Dync1i2	4	4	114710	94267	73833	83597	1.32743	0.401975	0.408633679800673
O88543	COP9 signalosome complex subunit 3	Cops3	9	9	709440	658150	699080	676150	0.994445	0.970035	-0.00803714324577275
O88544	COP9 signalosome complex subunit 4	Cops4	16	16	1026600	1103900	1023500	946300	1.08158	0.627227	0.113142895771448
O88545	COP9 signalosome complex subunit 6	Cops6	12	12	591180	720810	714270	785150	0.874998	0.515297	-0.192647826998536
O88559	Menin	Men1	2	2	27771	13988	27857	27132	0.759406	0.567373	-0.397055886572262
O88569	Heterogeneous nuclear ribonucleoproteins A2/B1	Hnrnpa2b1	10	10	372140	340840	478640	355130	0.855128	0.438809	-0.225787855461958
O88597	Beclin-1	Becn1	5	5	82283	72007	77138	79335	0.986049	0.994939	-0.0202691766967761
O88643	Serine/threonine-protein kinase PAK 1	Pak1	3	3	62188	71765	65897	43697	1.22227	0.610182	0.289558075536609
O88653	Ragulator complex protein LAMTOR3	Lamtor3	1	1	17575	27242	13450	19498	1.36023	0.446927	0.443855185850646
O88685	26S proteasome regulatory subunit 6A	Psmc3	5	5	82343	85622	44045	72558	1.44049	0.370821	0.526555733080063
O88736	3-keto-steroid reductase/17-beta-hydroxysteroid dehydrogenase 7	Hsd17b7	2	2	34306	22511	51814	67256	0.477173	0.109574	-1.06741540540305
O88844	Isocitrate dehydrogenase [NADP] cytoplasmic	Idh1	11	11	427600	387950	488160	465370	0.855296	0.439433	-0.225505000525504
O88986	2-amino-3-ketobutyrate coenzyme A ligase, mitochondrial	Gcat	6	6	383210	376300	352040	302950	1.15957	0.391409	0.213596079325257
O89079	Coatomer subunit epsilon	Cope	6	6	405420	385960	246860	329720	1.37254	0.0790013	0.456849811022639
O89112	Glutathione S-transferase LANCL1	Lancl1	4	4	166130	187200	216630	211920	0.824478	0.612526	-0.278447288435534
O89116	Vesicle transport through interaction with t-SNAREs homolog 1A	Vti1a	1	1	23241	16005	20366	23486	0.894965	0.834855	-0.160097022273852
P00342	L-lactate dehydrogenase C chain	Ldhc	16	14	2340600	2236400	2286200	2239300	1.01138	0.89843	0.0163250947328048
P00397	Cytochrome c oxidase subunit 1	Mtco1	2	2	117620	63858	70744	63398	1.35288	0.454558	0.436033648202364
P00416	Cytochrome c oxidase subunit 3	mt-Co3	1	1	63919	37755	50873	37208	1.15432	0.707114	0.207048048156871
P01027	Complement C3	C3	2	2	96588	51408	95923	110080	0.718417	0.35645	-0.477107163808025
P02469	Laminin subunit beta-1	Lamb1	14	14	482180	378970	536450	532630	0.805506	0.273141	-0.312033353528288
P03958	Adenosine deaminase	Ada	8	8	342290	290220	316570	317320	0.997823	0.955616	-0.00314421974805493
P05064	Fructose-bisphosphate aldolase A	Aldoa	17	17	3173200	3240800	4011700	3438600	0.860905	0.460527	-0.216074165727888
P05201	Aspartate aminotransferase, cytoplasmic	Got1	2	2	38874	34900	38501	43356	0.901255	0.846973	-0.149993333830329
P05213	Tubulin alpha-1B chain	Tuba1b	20	0	936000	575940	525530	555690	1.39836	0.0634619	0.483740784958721
P05214	Tubulin alpha-3 chain	Tuba3a	18	2	504730	361290	361570	388050	1.15528	0.402444	0.208240898278798
P05532	Mast/stem cell growth factor receptor Kit	Kit	2	2	28767	22729	42472	35758	0.658264	0.374433	-0.603261591007094
P06151	L-lactate dehydrogenase A chain	Ldha	5	2	28371	64485	98219	61445	0.581571	0.245112	-0.781972020196019
P06745	Glucose-6-phosphate isomerase	Gpi	13	13	1828800	1671600	1755600	1913700	0.953969	0.852691	-0.0679850713115259
P06801	NADP-dependent malic enzyme	Me1	5	5	197050	133440	110490	119480	1.4371	0.291983	0.52316094789815
P07356	Annexin A2	Anxa2	15	15	1010000	1124400	885050	1904600	0.765114	0.169858	-0.386253555817525
P07607	Thymidylate synthase	Tyms	3	3	11916	10409	23731	22199	0.486066	0.118936	-1.04077660821236
P07742	Ribonucleoside-diphosphate reductase large subunit	Rrm1	1	1	60199	45663	8180.1	40925	2.15582	0.0657423	1.10824004138348
P07759	Serine protease inhibitor A3K	Serpina3k	7	7	317080	304740	244990	379870	0.995135	0.967084	-0.00703597012420354
P08003	Protein disulfide-isomerase A4	Pdia4	24	24	3336400	3373700	3836000	3711700	0.889026	0.572047	-0.169702814041923
P08071	Lactotransferrin	Ltf	1	1	12043	22663	9955.2	23661	1.03242	0.909177	0.0460284481136628
P08113	Endoplasmin	Hsp90b1	37	36	21007000	19054000	20138000	20864000	0.97705	0.954498	-0.0334958493250291
P08226	Apolipoprotein E	Apoe	4	4	52574	88566	121770	88922	0.669888	0.257097	-0.578008620791236
P08249	Malate dehydrogenase, mitochondrial	Mdh2	12	12	2354400	2137900	2205300	1960800	1.0783	0.638772	0.108756806296471
P08752	Guanine nucleotide-binding protein G(i) subunit alpha-2	Gnai2	7	4	297620	259800	271630	350120	0.896534	0.799848	-0.157569835767991
P09103	Protein disulfide-isomerase	P4hb	22	22	5241000	5034400	5703700	5508500	0.916448	0.68799	-0.125874827967543
P09405	Nucleolin	Ncl	11	11	387460	470120	536950	516880	0.813775	0.297919	-0.297298989883353
P09411	Phosphoglycerate kinase 1	Pgk1	11	11	1577300	1632000	1442500	1613500	1.05016	0.742623	0.0706141132708349
P09671	Superoxide dismutase [Mn], mitochondrial	Sod2	3	3	86676	96471	89611	97672	0.977916	0.993719	-0.0322178801296035
P62984	Ubiquitin-60S ribosomal protein L40	Uba52	9	9	18027000	16602000	17544000	22569000	0.863286	0.469608	-0.21208914083874
P0DP28	Calmodulin-3	Calm3	4	4	225180	197210	259380	371810	0.669196	0.25579	-0.579498669205079
P10126	Elongation factor 1-alpha 1	Eef1a1	17	9	17675000	17926000	16117000	15833000	1.11427	0.519266	0.156101834591834
P10518	Delta-aminolevulinic acid dehydratase	Alad	4	4	163140	155730	153600	113880	1.19213	0.585055	0.25353734957972
P10761	Zona pellucida sperm-binding protein 3	Zp3	15	15	66625000	68628000	71365000	66261000	0.982758	0.979481	-0.0250924522227498
P10852	4F2 cell-surface antigen heavy chain	Slc3a2	5	5	165080	127330	123450	100470	1.30587	0.427423	0.385009258198878
P11031	Activated RNA polymerase II transcriptional coactivator p15	Sub1	5	5	620800	599220	690320	846030	0.794103	0.240969	-0.332602119382447
P11157	Ribonucleoside-diphosphate reductase subunit M2	Rrm2	4	2	46950	51811	53115	46673	0.989708	0.988011	-0.0149248902895515
P11352	Glutathione peroxidase 1	Gpx1	6	6	261390	210780	240590	247230	0.967918	0.98223	-0.0470425272355134
P11499	Heat shock protein HSP 90-beta	Hsp90ab1	31	16	5546900	4258500	6170500	6270100	0.788177	0.225181	-0.343407677339475
P11881	Inositol 1,4,5-trisphosphate receptor type 1	Itpr1	4	3	58967	36109	47842	49549	0.97623	0.987108	-0.0347072495115874
P11983	T-complex protein 1 subunit alpha	Tcp1	19	19	1161200	954790	1046400	895110	1.08987	0.598647	0.124153671352184
P12367	cAMP-dependent protein kinase type II-alpha regulatory subunit	Prkar2a	2	2	50696	70567	38234	52879	1.33091	0.478045	0.412410602203895
P12382	ATP-dependent 6-phosphofructokinase, liver type	Pfkl	5	5	145630	122440	145550	166520	0.859006	0.701998	-0.219259899551018
P12658	Calbindin	Calb1	5	5	224090	174730	249090	233790	0.825919	0.616233	-0.275926951247835
P12815	Programmed cell death protein 6	Pdcd6	1	1	5373.1	8651.2	7070.4	13855	0.670205	0.396204	-0.577326438044392
P13864	DNA (cytosine-5)-methyltransferase 1	Dnmt1	76	76	39942000	36547000	34240000	34046000	1.12013	0.501308	0.16366245913959
P14131	40S ribosomal protein S16	Rps16	2	2	184170	151380	194790	185150	0.883166	0.76502	-0.179243849498584
P14152	Malate dehydrogenase, cytoplasmic	Mdh1	7	7	1122400	912730	975570	1070100	0.994848	0.968312	-0.00745247968249715
P14206	40S ribosomal protein SA	Rpsa	10	10	836120	741680	958370	905520	0.846509	0.407268	-0.240402377216727
P14211	Calreticulin	Calr	18	18	7405600	7578900	6315500	7267600	1.10317	0.554473	0.141658169157501
P14685	26S proteasome non-ATPase regulatory subunit 3	Psmd3	9	9	287190	213280	243830	271370	0.971409	0.990899	-0.0418490022102563
P14824	Annexin A6	Anxa6	22	22	1505200	1596700	1762500	1487300	0.95449	0.854992	-0.0671987570958238
P14869	60S acidic ribosomal protein P0	Rplp0	7	7	448010	406850	628870	609970	0.690049	0.0538226	-0.535229796002191
P15105	Glutamine synthetase	Glul	2	2	508490	845720	994750	904590	0.71299	0.0797234	-0.488046706986415
P15327	Bisphosphoglycerate mutase	Bpgm	12	12	10011000	7025800	6244700	6080400	1.38228	0.0727741	0.467055029482943
P16125	L-lactate dehydrogenase B chain	Ldhb	29	27	134450000	129590000	139120000	146650000	0.92396	0.720596	-0.114097967753807
P16627	Heat shock 70 kDa protein 1-like	Hspa1l	8	1	782.34	123720	3129.8	204710	0.59903	0.141354	-0.739299089870531
P16858	Glyceraldehyde-3-phosphate dehydrogenase	Gapdh	16	16	8304900	8281800	8977800	8483400	0.949918	0.83477	-0.0741258258072877
P17156	Heat shock-related 70 kDa protein 2	Hspa2	15	6	302010	239760	218690	238680	1.18453	0.597045	0.244318768871802
P17182	Alpha-enolase	Eno1	18	18	2721200	2698900	3525700	2949900	0.837004	0.37375	-0.256694403309302
P17225	Polypyrimidine tract-binding protein 1	Ptbp1	2	2	40722	79477	35081	29636	1.8573	0.136027	0.893208256211597
P17426	AP-2 complex subunit alpha-1	Ap2a1	5	5	90204	64325	101650	80313	0.849233	0.676557	-0.235767515615658
P17742	Peptidyl-prolyl cis-trans isomerase A	Ppia	11	11	3958100	2732100	3522800	2861100	1.04798	0.751032	0.0676112873419138
P17751	Triosephosphate isomerase	Tpi1	7	7	779890	502980	635350	702600	0.958833	0.874199	-0.0606492206832184
P17897	Lysozyme C-1	Lyz1	1	1	28845	232.68	64382	350.27	0.449199	0.0829546	-1.15457292991925
P17918	Proliferating cell nuclear antigen	Pcna	6	6	554350	588540	605870	500200	1.03329	0.808804	0.0472438623326951
P18242	Cathepsin D	Ctsd	4	4	208540	181920	255670	315520	0.68359	0.28365	-0.548795960343332
P18572	Basigin	Bsg	3	3	122130	77177	131810	99091	0.863171	0.712855	-0.212282040271972
P18653	Ribosomal protein S6 kinase alpha-1	Rps6ka1	5	5	67399	59692	70245	76040	0.86879	0.783961	-0.202919974807346
P18760	Cofilin-1	Cfl1	10	9	2976200	4079000	4630800	4308800	0.789208	0.22788	-0.341523299095096
P19157	Glutathione S-transferase P 1	Gstp1	7	7	666540	545810	506540	651540	1.04686	0.755356	0.0660713405862488
P19783	Cytochrome c oxidase subunit 4 isoform 1, mitochondrial	Cox4i1	6	6	834390	641100	743930	685030	1.03256	0.811715	0.0462286105455453
P20029	Endoplasmic reticulum chaperone BiP	Hspa5	31	29	18017000	16826000	19440000	19240000	0.900801	0.621137	-0.150718948754206
P20108	Thioredoxin-dependent peroxide reductase, mitochondrial	Prdx3	4	4	248000	314220	351450	247930	0.938003	0.906823	-0.0923361690742719
P20239	Zona pellucida sperm-binding protein 2	Zp2	30	30	73633000	59787000	67642000	64086000	1.01284	0.892324	0.0184129101051587
P21107	Tropomyosin alpha-3 chain	Tpm3	2	1	80782	84880	96559	206800	0.546092	0.0801054	-0.872783402424477
P21271	Unconventional myosin-Vb	Myo5b	16	16	376070	377980	385790	426860	0.92789	0.737758	-0.107973942391328
P22892	AP-1 complex subunit gamma-1	Ap1g1	2	2	22065	20732	23986	25148	0.871026	0.788335	-0.199212024106356
P23242	Gap junction alpha-1 protein	Gja1	8	8	342640	296780	444840	278930	0.883457	0.549276	-0.178767439832686
P23506	Protein-L-isoaspartate(D-aspartate) O-methyltransferase	Pcmt1	5	5	211850	382800	225230	247410	1.25815	0.488649	0.331299043364402
P23591	GDP-L-fucose synthase	Gfus	4	4	58843	32680	58565	60622	0.767894	0.584152	-0.381020638723757
P24472	Glutathione S-transferase A4	Gsta4	7	7	1093400	1481300	1614700	1036000	0.971328	0.929352	-0.0419690570799062
P24547	Inosine-5-monophosphate dehydrogenase 2	Impdh2	13	13	504470	527620	476800	422600	1.14753	0.422916	0.198533992583721
P25206	DNA replication licensing factor MCM3	Mcm3	4	4	69916	60622	46526	64532	1.1754	0.67583	0.23315652040485
P26043	Radixin	Rdx	33	22	10090000	10021000	11656000	10897000	0.891722	0.583179	-0.165334533495364
P26231	Catenin alpha-1	Ctnna1	4	4	58408	41812	56505	35493	1.08937	0.81036	0.123496039874415
P26443	Glutamate dehydrogenase 1, mitochondrial	Glud1	8	8	210810	246010	261220	230200	0.929592	0.885313	-0.105330759652066
P26450	Phosphatidylinositol 3-kinase regulatory subunit alpha	Pik3r1	10	10	324840	327530	387540	314240	0.929593	0.745214	-0.105328393467223
P26516	26S proteasome non-ATPase regulatory subunit 7	Psmd7	2	2	20338	51780	24083	31312	1.30189	0.51069	0.380603624768868
P26638	Serine--tRNA ligase, cytoplasmic	Sars1	8	8	349360	309760	314000	304930	1.06493	0.687029	0.0907648953986182
P26883	Peptidyl-prolyl cis-trans isomerase FKBP1A	Fkbp1a	3	3	184340	110820	127290	121330	1.18719	0.592823	0.247554863727465
P27546	Microtubule-associated protein 4	Map4	12	12	708030	430320	515980	489570	1.13207	0.466005	0.178959380513115
P27612	Phospholipase A-2-activating protein	Plaa	30	30	4803800	4726400	5154300	4774000	0.959903	0.87893	-0.0590402188095424
P27641	X-ray repair cross-complementing protein 5	Xrcc5	2	2	48794	45596	78113	52435	0.723029	0.49616	-0.467874426940766
P27773	Protein disulfide-isomerase A3	Pdia3	34	34	23422000	22129000	26632000	24658000	0.888107	0.568268	-0.171194844857504
P28271	Cytoplasmic aconitate hydratase	Aco1	7	7	228700	174830	255680	279530	0.753966	0.437539	-0.407429138825339
P28474	Alcohol dehydrogenase class-3	Adh5	7	7	451830	425100	361890	407150	1.14029	0.442719	0.189403046785988
P28656	Nucleosome assembly protein 1-like 1	Nap1l1	4	3	97346	133120	77921	89196	1.37907	0.346299	0.463695430398624
P28740	Kinesin-like protein KIF2A	Kif2a	2	2	21147	18371	28630	20148	0.81016	0.668092	-0.303720671640816
P29341	Polyadenylate-binding protein 1	Pabpc1	9	9	497900	451960	547300	442400	0.959745	0.878235	-0.0592763885380198
P49945	Ferritin light chain 2	Ftl2	1	1	37493	29323	27694	44543	0.924955	0.892182	-0.112544361969515
P29595	NEDD8	Nedd8	1	1	52893	19443	20611	23517	1.63923	0.23094	0.713019460805004
P29758	Ornithine aminotransferase, mitochondrial	Oat	5	5	121590	125520	69853	102530	1.43349	0.295121	0.519535888253153
P29788	Vitronectin	Vtn	3	3	109460	90367	152480	76239	0.873679	0.740269	-0.194824688629119
P30275	Creatine kinase U-type, mitochondrial	Ckmt1	1	1	153460	115720	96389	112310	1.2898	0.447272	0.367147534373806
P30416	Peptidyl-prolyl cis-trans isomerase FKBP4	Fkbp4	14	14	512370	462100	534210	459630	0.98051	0.969657	-0.0283958371348094
P30999	Catenin delta-1	Ctnnd1	3	3	73780	88591	36478	89771	1.28612	0.529223	0.363022024872032
P31230	Aminoacyl tRNA synthase complex-interacting multifunctional protein 1	Aimp1	3	3	76998	63283	83319	67950	0.927361	0.896728	-0.108796742055156
P32020	Non-specific lipid-transfer protein	Scp2	2	2	76698	51664	73628	109350	0.701516	0.454832	-0.51145202588974
P32067	Lupus La protein homolog	Ssb	4	4	451830	436160	559520	558620	0.794167	0.241144	-0.332485501326204
P32921	Tryptophan--tRNA ligase, cytoplasmic	Wars1	8	8	302840	205630	162160	198730	1.40893	0.317311	0.494603489063864
P34022	Ran-specific GTPase-activating protein	Ranbp1	3	3	152420	231700	262480	259970	0.735228	0.394034	-0.443735890928505
P34884	Macrophage migration inhibitory factor	Mif	5	5	352770	300610	371570	446890	0.798304	0.25255	-0.324989616165105
P35235	Tyrosine-protein phosphatase non-receptor type 11	Ptpn11	6	6	136780	119190	129040	121480	1.02175	0.898926	0.031048950437874
P35276	Ras-related protein Rab-3D	Rab3d	4	3	262440	282130	213650	204330	1.30286	0.43108	0.381683595274319
P35278	Ras-related protein Rab-5C	Rab5c	7	5	347970	425230	461930	415280	0.881431	0.541066	-0.182080620960508
P35279	Ras-related protein Rab-6A	Rab6a	3	3	894080	1001600	946490	920580	1.01532	0.882024	0.0219394328970802
P35282	Ras-related protein Rab-21	Rab21	7	7	249730	445680	413550	405310	0.849242	0.417152	-0.235753003070706
P35285	Ras-related protein Rab-22A	Rab22a	3	3	70732	74319	65401	61069	1.14692	0.718361	0.197765038466211
P35293	Ras-related protein Rab-18	Rab18	3	3	75331	75827	64199	62724	1.19094	0.653467	0.252103808410216
P35486	Pyruvate dehydrogenase E1 component subunit alpha, somatic form, mitochondrial	Pdha1	4	4	154350	144910	250180	208250	0.652793	0.225775	-0.615302001496228
P35564	Calnexin	Canx	13	13	2097900	1899600	2090000	1988400	0.980164	0.968142	-0.0289052447671456
P35585	AP-1 complex subunit mu-1	Ap1m1	10	7	274350	252940	328640	263970	0.889776	0.782252	-0.168486334852479
P35700	Peroxiredoxin-1	Prdx1	17	15	21161000	20733000	25066000	22520000	0.880385	0.536846	-0.183793551093649
P35762	CD81 antigen	Cd81	3	3	114720	89396	78448	100550	1.14033	0.670606	0.189445807148509
P35979	60S ribosomal protein L12	Rpl12	5	5	331530	282170	376990	376190	0.814812	0.301112	-0.295461107549595
Q9CQC9	GTP-binding protein SAR1b	Sar1b	1	1	65992	69434	90950	68364	0.850057	0.747153	-0.234368307954659
P36993	Protein phosphatase 1B	Ppm1b	2	2	57757	42892	46189	33436	1.26404	0.556132	0.338039465925642
P37040	NADPH--cytochrome P450 reductase	Por	3	3	94355	90924	79967	84101	1.12928	0.689985	0.17540549036307
P38647	Stress-70 protein, mitochondrial	Hspa9	22	22	2598400	2823200	2725100	2705000	0.998435	0.953012	-0.00226009018964476
P40124	Adenylyl cyclase-associated protein 1	Cap1	5	5	294640	360530	325820	352440	0.965957	0.905675	-0.0499691151936949
P40142	Transketolase	Tkt	17	17	2103900	2042000	2041600	1860900	1.06237	0.696515	0.0872866865490259
P40240	CD9 antigen	Cd9	1	1	15186	18999	8390.9	10936	1.76878	0.168742	0.8227531749085
P40336	Vacuolar protein sorting-associated protein 26A	Vps26a	8	8	506810	431550	575970	516430	0.858989	0.453276	-0.219287797999768
P40630	Transcription factor A, mitochondrial	Tfam	4	4	147200	78406	137750	96381	0.963589	0.971436	-0.05351052964944
P41216	Long-chain-fatty-acid--CoA ligase 1	Acsl1	13	13	755720	593140	850030	685780	0.878273	0.528358	-0.187259129858834
P42125	Enoyl-CoA delta isomerase 1, mitochondrial	Eci1	3	3	57809	57323	37085	39338	1.50651	0.317311	0.591210077321745
P42227	Signal transducer and activator of transcription 3	Stat3	9	9	417720	253450	390330	456350	0.792708	0.237195	-0.335138579048911
P42567	Epidermal growth factor receptor substrate 15	Eps15	4	4	24395	24551	34912	37177	0.678966	0.412398	-0.558588172943638
P42932	T-complex protein 1 subunit theta	Cct8	23	23	2177100	2259800	2202900	1996100	1.05666	0.717905	0.0795062495175837
P43024	Cytochrome c oxidase subunit 6A1, mitochondrial	Cox6a1	2	2	132880	93153	61843	144340	1.09627	0.750274	0.13260803034986
P45376	Aldo-keto reductase family 1 member B1	Akr1b1	18	18	8137900	8324700	8560200	7582700	1.0198	0.86352	0.0282924283496153
P45377	Aldose reductase-related protein 2	Akr1b8	2	2	39910	25993	28135	14630	1.54105	0.292275	0.623913600298682
P45591	Cofilin-2	Cfl2	10	9	1252600	1350200	1497300	1394000	0.900218	0.618677	-0.151653851132338
P45878	Peptidyl-prolyl cis-trans isomerase FKBP2	Fkbp2	3	3	97769	72544	131090	107850	0.712786	0.344196	-0.488459829674986
P46061	Ran GTPase-activating protein 1	Rangap1	2	2	23723	21821	30829	29166	0.75913	0.566828	-0.397581266283082
P46412	Glutathione peroxidase 3	Gpx3	2	2	32055	16416	43112	29958	0.66335	0.383662	-0.592157360445076
P46460	Vesicle-fusing ATPase	Nsf	26	26	2823400	3201300	3763400	3412200	0.839609	0.382801	-0.252210066115634
P46467	Vacuolar protein sorting-associated protein 4B	Vps4b	1	1	155140	190990	145590	207260	0.980955	0.986993	-0.0277410208842936
P46471	26S proteasome regulatory subunit 7	Psmc2	8	8	184000	225890	245020	197930	0.925364	0.874459	-0.111907063918046
P46638	Ras-related protein Rab-11B	Rab11b	10	10	1089400	1114200	1138400	1314800	0.898255	0.610424	-0.154802488075602
P46664	Adenylosuccinate synthetase isozyme 2	Adss2	16	16	4290000	3780200	3439800	3441200	1.17282	0.358792	0.229986183847843
P46978	Dolichyl-diphosphooligosaccharide--protein glycosyltransferase subunit STT3A	Stt3a	1	1	17797	17765	19611	11639	1.13798	0.732116	0.186480273564594
P47738	Aldehyde dehydrogenase, mitochondrial	Aldh2	21	21	6973900	6567700	7750500	7120800	0.910586	0.662757	-0.13513255875423
P47740	Aldehyde dehydrogenase family 3 member A2	Aldh3a2	2	2	64793	58485	67036	80181	0.83739	0.722126	-0.256028915770671
P47753	F-actin-capping protein subunit alpha-1	Capza1	8	6	521010	414570	422690	499130	1.01493	0.883668	0.021375952335881
P47754	F-actin-capping protein subunit alpha-2	Capza2	7	5	151210	107490	98823	122550	1.16862	0.622791	0.22480078105163
P47757	F-actin-capping protein subunit beta	Capzb	4	4	162490	172540	137430	206160	0.975087	1	-0.0363977618765527
P47758	Signal recognition particle receptor subunit beta	Srprb	5	5	39072	108770	106310	84700	0.774001	0.485688	-0.369591991342582
P47791	Glutathione reductase, mitochondrial	Gsr	6	6	71201	76673	130890	62318	0.765362	0.464737	-0.385786419509385
P47802	Metaxin-1	Mtx1	2	2	74441	62549	74302	61867	1.00603	0.957435	0.00867228387252575
P47809	Dual specificity mitogen-activated protein kinase kinase 4	Map2k4	4	4	119800	121910	94487	105840	1.20658	0.562757	0.270920281194615
P47856	Glutamine--fructose-6-phosphate aminotransferase [isomerizing] 1	Gfpt1	12	12	265930	259570	250620	266370	1.01646	0.910107	0.0235543890436386
P47911	60S ribosomal protein L6	Rpl6	2	2	19712	20647	24913	28451	0.756296	0.561237	-0.402976382186825
P47962	60S ribosomal protein L5	Rpl5	4	4	73799	69224	117450	85289	0.705454	0.328511	-0.503376470127085
P48024	Eukaryotic translation initiation factor 1	Eif1	3	3	68370	107380	72677	110860	0.957573	0.956367	-0.0625462420847369
P48428	Tubulin-specific chaperone A	Tbca	5	5	459100	273150	254850	328430	1.2554	0.200325	0.328147681457672
P48722	Heat shock 70 kDa protein 4L	Hspa4l	15	14	2094300	2071200	2390800	2206400	0.906095	0.64357	-0.142265753717671
P48758	Carbonyl reductase [NADPH] 1	Cbr1	10	10	458410	594580	505680	565600	0.982927	0.980221	-0.0248438704759372
P48771	Cytochrome c oxidase subunit 7A2, mitochondrial	Cox7a2	1	1	78663	79985	125580	93183	0.725205	0.371449	-0.46353941770384
P48774	Glutathione S-transferase Mu 5	Gstm5	11	11	1868700	1867200	2323000	2181100	0.829444	0.348098	-0.269783019983515
P48962	ADP/ATP translocase 1	Slc25a4	9	5	248180	231620	304940	251500	0.862267	0.710499	-0.213792974914886
P49025	Citron Rho-interacting kinase	Cit	2	2	48937	29956	22681	24585	1.66913	0.21486	0.739094520510682
P49282	Natural resistance-associated macrophage protein 2	Slc11a2	1	1	29693	19562	14539	16497	1.58703	0.261834	0.666327552400681
P49312	Heterogeneous nuclear ribonucleoprotein A1	Hnrnpa1	9	9	360310	328990	368020	372840	0.930405	0.748772	-0.10406892750081
P49615	Cyclin-dependent-like kinase 5	Cdk5	7	7	184620	253660	261200	268280	0.827756	0.620958	-0.272723344493254
P49717	DNA replication licensing factor MCM4	Mcm4	4	4	93339	99373	66557	79243	1.32176	0.408541	0.402455690066698
P49722	Proteasome subunit alpha type-2	Psma2	2	2	9551.1	26728	11823	27884	0.91367	0.870748	-0.130254698017192
P49769	Presenilin-1	Psen1	1	1	16883	26687	13015	17523	1.42675	0.382953	0.512729533258619
P50247	Adenosylhomocysteinase	Ahcy	11	11	585690	529610	605980	504980	1.00391	0.929813	0.00562495342795966
P50396	Rab GDP dissociation inhibitor alpha	Gdi1	9	5	111280	88194	107550	187130	0.676917	0.270563	-0.562948433948989
P50516	V-type proton ATPase catalytic subunit A	Atp6v1a	8	8	317390	384300	455420	370210	0.849884	0.419493	-0.234661591053127
P50518	V-type proton ATPase subunit E 1	Atp6v1e1	4	4	89949	195990	207510	166650	0.764216	0.461979	-0.387947927369021
P50580	Proliferation-associated protein 2G4	Pa2g4	5	5	136520	82746	242680	166560	0.535788	0.0706722	-0.900265043078209
P51150	Ras-related protein Rab-7a	Rab7a	12	12	1025700	900150	987940	1060700	0.940063	0.791242	-0.0891711477298513
P51660	Peroxisomal multifunctional enzyme type 2	Hsd17b4	17	17	919100	772240	813720	800960	1.04748	0.752977	0.0669184277719594
P51863	V-type proton ATPase subunit d 1	Atp6v0d1	7	7	250620	287820	290310	325320	0.874616	0.742715	-0.19327794688087
P51881	ADP/ATP translocase 2	Slc25a5	11	7	1922000	1368600	1448900	1479000	1.12388	0.490029	0.16848438504171
P52293	Importin subunit alpha-1	Kpna2	11	11	1324800	1291500	1561600	1308800	0.911476	0.666573	-0.133723817340712
P52480	Pyruvate kinase PKM	Pkm	34	34	21486000	21337000	18452000	19606000	1.1252	0.486081	0.170186120430552
P52624	Uridine phosphorylase 1	Upp1	4	4	75900	170710	138740	156710	0.834693	0.638856	-0.260682696908982
P52825	Carnitine O-palmitoyltransferase 2, mitochondrial	Cpt2	11	11	645030	616440	492460	508170	1.26068	0.192576	0.334197285175293
P52875	Transmembrane protein 165	Tmem165	1	1	38415	39094	37144	30798	1.14081	0.727743	0.190060152166159
P53026	60S ribosomal protein L10a	Rpl10a	2	2	13464	10904	33104	15558	0.50076	0.135346	-0.997807769080103
P53810	Phosphatidylinositol transfer protein alpha isoform	Pitpna	2	2	44683	23667	20431	24229	1.53045	0.299752	0.613958086670953
P53994	Ras-related protein Rab-2A	Rab2a	9	9	759170	522000	828920	812860	0.780354	0.205321	-0.357798896296387
P53996	Cellular nucleic acid-binding protein	Cnbp	2	2	75809	44170	48861	65258	1.05135	0.875501	0.0722429020432867
P54728	UV excision repair protein RAD23 homolog B	Rad23b	5	5	136500	237820	291180	269160	0.668023	0.253581	-0.582030349551182
P54729	NEDD8 ultimate buster 1	Nub1	5	5	111890	82585	109460	99041	0.932729	0.893351	-0.100469596141657
P54775	26S proteasome regulatory subunit 6B	Psmc4	5	5	107950	77529	121060	106570	0.814827	0.587808	-0.295434853391466
P54822	Adenylosuccinate lyase	Adsl	4	4	190170	192770	168850	211850	1.00588	0.932671	0.0084637948781217
P54823	Probable ATP-dependent RNA helicase DDX6	Ddx6	15	15	2854600	2065800	2912300	2795900	0.861988	0.464648	-0.214260280782913
P54923	[Protein ADP-ribosylarginine] hydrolase	Adprh	6	6	116770	131940	170300	180180	0.709627	0.337401	-0.494867603934125
P55096	ATP-binding cassette sub-family D member 3	Abcd3	5	5	191600	148630	186840	186550	0.911192	0.837895	-0.134172933151877
P55258	Ras-related protein Rab-8A	Rab8a	3	2	86827	56132	41804	47780	1.59581	0.256374	0.674288457581227
P55302	Alpha-2-macroglobulin receptor-associated protein	Lrpap1	9	9	226790	231200	356680	398050	0.606826	0.15222	-0.720644523399731
P55772	Ectonucleoside triphosphate diphosphohydrolase 1	Entpd1	1	1	20826	14967	10241	20599	1.1606	0.697681	0.214874703445131
P56135	ATP synthase subunit f, mitochondrial	Atp5mf	1	1	110160	74370	77731	81723	1.15726	0.641665	0.21071509285381
P56371	Ras-related protein Rab-4A	Rab4a	4	4	176690	206800	178850	206530	0.995096	0.955989	-0.0070927442072907
P56376	Acylphosphatase-1	Acyp1	3	3	85740	80041	94876	108870	0.813665	0.584844	-0.297493065792943
P56391	Cytochrome c oxidase subunit 6B1	Cox6b1	3	3	274590	185060	98396	176600	1.67148	0.143123	0.741125106775356
P56394	Cytochrome c oxidase copper chaperone	Cox17	2	2	28890	74099	57046	61907	0.865796	0.778096	-0.207901402102589
P56395	Cytochrome b5	Cyb5a	4	4	198750	191700	278310	282380	0.696374	0.309523	-0.522065526862961
P56399	Ubiquitin carboxyl-terminal hydrolase 5	Usp5	10	10	421190	433820	460360	410200	0.982138	0.976775	-0.0260024399843325
P56480	ATP synthase subunit beta, mitochondrial	Atp5f1b	19	19	5188800	4622200	4571700	4795300	1.0474	0.753273	0.0668131275046791
P56546	C-terminal-binding protein 2	Ctbp2	5	5	96811	183340	150710	157680	0.908431	0.830743	-0.138551342217239
P56812	Programmed cell death protein 5	Pdcd5	5	5	311700	186660	319760	317820	0.781643	0.504436	-0.355418097099878
P57759	Endoplasmic reticulum resident protein 29	Erp29	4	4	326940	377230	367850	384030	0.936546	0.775747	-0.0945786613682967
P57780	Alpha-actinin-4	Actn4	35	23	2509000	2416500	2593700	2989200	0.882248	0.544369	-0.180744531393609
P58021	Transmembrane 9 superfamily member 2	Tm9sf2	8	8	365280	284940	288210	276020	1.1524	0.649873	0.204644556528779
P58137	Acyl-coenzyme A thioesterase 8	Acot8	4	4	212260	171000	131040	134210	1.4449	0.2853	0.530970683959134
P58252	Elongation factor 2	Eef2	32	32	4414200	4186300	4858500	4534200	0.915658	0.684577	-0.127119395694722
P58281	Dynamin-like 120 kDa protein, mitochondrial	Opa1	12	12	269630	416110	372780	309030	1.00576	0.921979	0.00829191929899785
P58389	Serine/threonine-protein phosphatase 2A activator	Ptpa	2	2	89431	99152	120860	101800	0.846955	0.670636	-0.239642778157993
P58742	Aladin	Aaas	4	4	98490	83283	77369	70856	1.22633	0.533367	0.29434912525247
P58871	182 kDa tankyrase-1-binding protein	Tnks1bp1	4	4	64481	25999	27263	32958	1.50247	0.32037	0.587332264389311
P59016	Vacuolar protein sorting-associated protein 33B	Vps33b	2	2	56808	45345	36974	54339	1.11871	0.762446	0.161839400572745
P59242	Cingulin	Cgn	15	15	262560	200660	320680	262090	0.794859	0.537292	-0.33122906733348
P59325	Eukaryotic translation initiation factor 5	Eif5	6	6	204210	212300	343370	251700	0.699934	0.316909	-0.514708253554259
P60122	RuvB-like 1	Ruvbl1	7	7	216600	109970	177050	161270	0.96527	0.975631	-0.0509962001129353
P60229	Eukaryotic translation initiation factor 3 subunit E	Eif3e	3	3	44536	42247	47319	56747	0.833923	0.715261	-0.262014429815547
P60334	Cysteine dioxygenase type 1	Cdo1	4	4	470790	483990	622660	547470	0.815961	0.30467	-0.293428568974455
P60335	Poly(rC)-binding protein 1	Pcbp1	10	8	1283100	1048000	1303300	1138200	0.954782	0.856285	-0.0667568831569918
P60487	Pyridoxal phosphate phosphatase	Pdxp	4	4	143850	145600	139880	219260	0.805953	0.565244	-0.311232188688217
P60603	Reactive oxygen species modulator 1	Romo1	1	1	77534	22403	92627	5914.4	1.01416	0.942403	0.020288942097396
P60670	Nuclear protein localization protein 4 homolog	Nploc4	2	2	25559	10890	31259	19489	0.718235	0.486889	-0.477471732302104
P60710	Actin, cytoplasmic 1	Actb	18	1	41512000	41712000	43300000	46471000	0.92707	0.734172	-0.109249835591495
P60766	Cell division control protein 42 homolog	Cdc42	4	3	69536	85968	80717	77948	0.980078	0.994053	-0.0290322273677707
P60843	Eukaryotic initiation factor 4A-I	Eif4a1	17	10	3371000	2895400	3109600	2692900	1.07995	0.632956	0.110962245914791
P60867	40S ribosomal protein S20	Rps20	2	2	151460	165990	253940	248540	0.631766	0.190145	-0.66253679652665
P60904	DnaJ homolog subfamily C member 5	Dnajc5	2	2	39790	42217	47827	42650	0.906385	0.856821	-0.141804032450432
P61021	Ras-related protein Rab-5B	Rab5b	4	2	13204	27232	37173	50153	0.463047	0.0955918	-1.11077096813396
P61027	Ras-related protein Rab-10	Rab10	4	3	119150	135470	99526	106920	1.23335	0.523228	0.302581279304985
P61028	Ras-related protein Rab-8B	Rab8b	3	2	21019	33178	18305	18717	1.46391	0.350945	0.549830160911609
P61079	Ubiquitin-conjugating enzyme E2 D3	Ube2d3	3	3	3084100	1629200	1929700	1698600	1.29904	0.143494	0.377443763684502
P61082	NEDD8-conjugating enzyme Ubc12	Ube2m	6	6	274880	311780	291920	244930	1.09278	0.756857	0.128005584198341
P61087	Ubiquitin-conjugating enzyme E2 K	Ube2k	9	9	983720	1407900	1379100	1254900	0.90798	0.651607	-0.139267164949036
P61089	Ubiquitin-conjugating enzyme E2 N	Ube2n	6	5	317900	260170	378100	308710	0.841674	0.390046	-0.248666842230704
P61161	Actin-related protein 2	Actr2	3	3	47377	55689	57429	108260	0.622045	0.310855	-0.68490933930265
P61164	Alpha-centractin	Actr1a	2	2	135340	135770	111210	121740	1.16381	0.630725	0.218857998090131
P61202	COP9 signalosome complex subunit 2	Cops2	15	15	1580800	1236700	1316700	1207600	1.11615	0.513457	0.158532233043471
P61205	ADP-ribosylation factor 3	Arf3	8	3	499510	470820	500840	590440	0.889167	0.572628	-0.169473932309694
P61211	ADP-ribosylation factor-like protein 1	Arl1	3	3	148150	104790	97699	84836	1.38571	0.33966	0.47062208452097
P61290	Proteasome activator complex subunit 3	Psme3	4	4	72984	74411	86314	80265	0.884835	0.815243	-0.176518951417206
P61358	60S ribosomal protein L27	Rpl27	2	2	72693	21495	49710	36539	1.09205	0.805904	0.127035535541225
P61458	Pterin-4-alpha-carbinolamine dehydratase	Pcbd1	2	2	41854	23965	43509	73476	0.562628	0.216614	-0.829747544434429
P61620	Protein transport protein Sec61 subunit alpha isoform 1	Sec61a1	2	2	16744	17701	51638	19504	0.484173	0.116907	-1.04640695511868
P61759	Prefoldin subunit 3	Vbp1	3	3	120710	115390	166200	154260	0.736753	0.397514	-0.440746248497287
P61924	Coatomer subunit zeta-1	Copz1	3	3	247100	249470	297060	319490	0.805401	0.563845	-0.312220792250568
P61971	Nuclear transport factor 2	Nutf2	4	4	222170	209860	158850	202050	1.19709	0.577318	0.259532352830653
P61979	Heterogeneous nuclear ribonucleoprotein K	Hnrnpk	8	8	379450	292790	211590	209160	1.59772	0.179714	0.676013117690988
P61982	14-3-3 protein gamma	Ywhag	10	6	2478300	3368500	2976200	2338000	1.10022	0.564084	0.137794717558237
P62069	Ubiquitin carboxyl-terminal hydrolase 46	Usp46	2	2	60476	66178	69987	62375	0.956876	0.951783	-0.0635963550437893
P62137	Serine/threonine-protein phosphatase PP1-alpha catalytic subunit	Ppp1ca	5	5	177890	156000	161860	196580	0.931509	0.890226	-0.102358758127142
P62192	26S proteasome regulatory subunit 4	Psmc1	6	6	265950	247990	223320	232980	1.12632	0.695249	0.171617287824136
P62196	26S proteasome regulatory subunit 8	Psmc5	10	9	179190	205950	194890	199960	0.975408	0.999285	-0.0359217235389079
P62242	40S ribosomal protein S8	Rps8	2	2	97866	74542	73856	84841	1.0864	0.768995	0.119551863482039
P62254	Ubiquitin-conjugating enzyme E2 G1	Ube2g1	5	5	600220	612650	591780	750250	0.903758	0.63364	-0.145991996957842
P62259	14-3-3 protein epsilon	Ywhae	17	15	6554600	6980400	8543100	7930700	0.821608	0.322486	-0.283478491361687
P62264	40S ribosomal protein S14	Rps14	3	3	134150	136050	162710	171240	0.809103	0.573234	-0.305604439557014
P62274	40S ribosomal protein S29	Rps29	1	1	23055	17935	18123	18343	1.12406	0.753938	0.168720032597929
P62301	40S ribosomal protein S13	Rps13	3	3	43400	37077	52967	26174	1.01688	0.93741	0.0241512308951461
P62305	Small nuclear ribonucleoprotein E	Snrpe	1	1	51386	30571	27357	31490	1.39271	0.414576	0.477898307060147
P62320	Small nuclear ribonucleoprotein Sm D3	Snrpd3	3	3	31954	39377	27546	52221	0.894242	0.833459	-0.161262820781881
P62334	26S proteasome regulatory subunit 10B	Psmc6	5	5	95084	97412	136420	115750	0.763358	0.459917	-0.38956818483238
P62488	DNA-directed RNA polymerase II subunit RPB7	Polr2g	6	6	505960	577490	426660	478930	1.1964	0.305906	0.258702643838186
P62702	40S ribosomal protein S4, X isoform	Rps4x	5	5	78926	86103	147300	116180	0.626344	0.181493	-0.674973888462993
P62748	Hippocalcin-like protein 1	Hpcal1	6	6	244800	274680	212350	264580	1.08922	0.76362	0.123290671942911
P62751	60S ribosomal protein L23a	Rpl23a	2	2	98939	97718	113880	136180	0.786439	0.5163	-0.346592760272824
P62774	Myotrophin	Mtpn	2	2	240420	177000	193460	199620	1.06192	0.81671	0.0866767655620287
P62814	V-type proton ATPase subunit B, brain isoform	Atp6v1b2	13	13	845850	737220	706350	790170	1.05783	0.713467	0.0811134901725034
P62821	Ras-related protein Rab-1A	Rab1A	9	5	781270	853850	763490	879760	0.995052	0.967436	-0.00715546733690246
P62827	GTP-binding nuclear protein Ran	Ran	9	9	1662700	1973900	1856100	1918100	0.963542	0.895012	-0.0535806269596287
P62830	60S ribosomal protein L23	Rpl23	3	3	81266	84234	98566	98714	0.838909	0.649765	-0.253413487820896
P62852	40S ribosomal protein S25	Rps25	2	2	84797	52372	64959	86672	0.904624	0.853444	-0.144610262240676
P62858	40S ribosomal protein S28	Rps28	1	1	34035	88268	4672.2	97994	1.19127	0.653005	0.2524985000371
P62862	40S ribosomal protein S30	Fau	1	1	22539	14604	23293	16956	0.92283	0.88816	-0.115862594527038
P62878	E3 ubiquitin-protein ligase RBX1	Rbx1	3	3	563670	424620	460020	450610	1.08528	0.614366	0.118069454182797
P62889	60S ribosomal protein L30	Rpl30	3	3	118190	80196	111680	159220	0.732322	0.387433	-0.449450174484632
P62897	Cytochrome c, somatic	Cycs	3	3	82854	66446	138620	137800	0.54012	0.0745424	-0.888647838303463
P62908	40S ribosomal protein S3	Rps3	8	8	381870	382400	601010	509610	0.688147	0.052003	-0.539210975007561
P62918	60S ribosomal protein L8	Rpl8	3	3	60642	28810	41777	27889	1.28401	0.531739	0.360659008220443
P63001	Ras-related C3 botulinum toxin substrate 1	Rac1	5	4	217180	268010	226550	198590	1.14125	0.669006	0.190611812412031
P63005	Platelet-activating factor acetylhydrolase IB subunit beta	Pafah1b1	13	13	1092900	1066700	1164400	1116900	0.946653	0.820339	-0.0790920573469118
P63011	Ras-related protein Rab-3A	Rab3a	4	3	159930	105000	232610	175890	0.648543	0.218311	-0.624724858292614
P63017	Heat shock cognate 71 kDa protein	Hspa8	33	23	39221000	33695000	53277000	45890000	0.735285	0.112598	-0.443624691277519
P63024	Vesicle-associated membrane protein 3	Vamp3	3	3	332340	211670	240940	232210	1.14976	0.654364	0.201335546042253
P63028	Translationally-controlled tumor protein	Tpt1	3	3	518610	641010	375830	605070	1.1822	0.336982	0.241474150583647
P63038	60 kDa heat shock protein, mitochondrial	Hspd1	24	24	6377700	6002600	6191200	5737600	1.03785	0.790654	0.0535973547083536
P63073	Eukaryotic translation initiation factor 4E	Eif4e	3	3	145320	91549	107250	83744	1.24019	0.513494	0.310562082335873
P63085	Mitogen-activated protein kinase 1	Mapk1	5	3	94858	69253	102380	50549	1.07312	0.837789	0.101809931175923
Q6R0H7	Guanine nucleotide-binding protein G(s) subunit alpha isoforms XLas	Gnas	4	3	39917	44337	53388	49036	0.8226	0.692807	-0.281736721681354
P63101	14-3-3 protein zeta/delta	Ywhaz	16	13	8824100	10625000	10608000	10031000	0.942347	0.801319	-0.0856696744823968
P63242	Eukaryotic translation initiation factor 5A-1	Eif5a	7	7	725330	643120	607210	634520	1.10205	0.558113	0.140191212817069
P63260	Actin, cytoplasmic 2	Actg1	18	1	148370	126910	57906	98499	1.76005	0.108596	0.815613163315271
P63276	40S ribosomal protein S17	Rps17	2	2	7872.9	43332	74443	35002	0.46786	0.100232	-1.09585226727791
P63280	SUMO-conjugating enzyme UBC9	Ube2i	3	3	49492	52419	63727	56716	0.846135	0.739414	-0.241040767798231
P63321	Ras-related protein Ral-A	Rala	2	2	15684	67861	90805	98472	0.44139	0.076295	-1.17987371897354
P63323	40S ribosomal protein S12	Rps12	2	2	68642	17467	98819	112190	0.408082	0.0516287	-1.29306859516218
P63325	40S ribosomal protein S10	Rps10	4	4	56566	101030	153930	139840	0.53646	0.0712638	-0.898456156675062
P63330	Serine/threonine-protein phosphatase 2A catalytic subunit alpha isoform	Ppp2ca	6	6	221520	186150	144580	155010	1.36076	0.365212	0.444412325392094
P67778	Prohibitin	Phb	9	9	314790	405230	456040	482070	0.767522	0.175178	-0.381720117946133
P68134	Actin, alpha skeletal muscle	Acta1	10	1	5212800	4578200	3061800	4175500	1.35285	0.0930675	0.436004641123943
P68037	Ubiquitin-conjugating enzyme E2 L3	Ube2l3	2	2	84755	76949	89593	67869	1.02694	0.919073	0.0383516587473599
P68254	14-3-3 protein theta	Ywhaq	14	11	2721200	2930700	3062200	2664400	0.986956	0.997778	-0.0189428954358847
P68368	Tubulin alpha-4A chain	Tuba4a	17	3	551400	694570	620470	532360	1.08079	0.629991	0.112089547860235
P68369	Tubulin alpha-1A chain	Tuba1a	21	0	35885	45498	18431	45127	1.28045	0.536019	0.35665373542504
P68372	Tubulin beta-4B chain	Tubb4b	23	4	26477000	24327000	23456000	24373000	1.0622	0.697144	0.0870564625250114
P68373	Tubulin alpha-1C chain	Tuba1c	22	2	39499000	32211000	32153000	31743000	1.12229	0.494774	0.166448698797557
P68510	14-3-3 protein eta	Ywhah	7	4	360260	312140	275980	331180	1.10745	0.540722	0.147242976150256
P70168	Importin subunit beta-1	Kpnb1	24	24	1805300	2035600	1915900	1867700	1.01514	0.882767	0.0216848271229896
P70194	C-type lectin domain family 4 member F	Clec4f	1	1	103060	61237	90386	85265	0.93536	0.900079	-0.0964056525292318
P70280	Vesicle-associated membrane protein 7	Vamp7	3	3	176790	234640	296930	275940	0.718191	0.355955	-0.477560794989364
P70296	Phosphatidylethanolamine-binding protein 1	Pebp1	14	14	8147100	6697300	5409200	6434000	1.25341	0.203314	0.32585983594091
P70303	CTP synthase 2	Ctps2	3	2	48519	48218	59023	49886	0.888237	0.821842	-0.170983477274784
P70349	Histidine triad nucleotide-binding protein 1	Hint1	3	3	443840	311190	412700	536280	0.795623	0.245122	-0.329843713464457
P70398	Probable ubiquitin carboxyl-terminal hydrolase FAF-X	Usp9x	37	37	1858700	1352700	1527500	1310100	1.13173	0.466974	0.178531137580629
P70399	TP53-binding protein 1	Tp53bp1	3	3	67075	78758	12200	87039	1.46951	0.346342	0.555338115796551
P70404	Isocitrate dehydrogenase [NAD] subunit gamma 1, mitochondrial	Idh3g	4	4	21147	88263	48383	50036	1.11168	0.773747	0.152735842557192
Q60817	Nascent polypeptide-associated complex subunit alpha	Naca	3	3	443410	408380	472400	460710	0.912851	0.67248	-0.131549370941217
P70695	Fructose-1,6-bisphosphatase isozyme 2	Fbp2	1	1	24251	25396	33306	30230	0.7814	0.610927	-0.355867722760863
P70698	CTP synthase 1	Ctps1	14	13	682840	697660	636330	683380	1.04606	0.758454	0.0649699488931374
P80313	T-complex protein 1 subunit eta	Cct7	13	13	1196000	1125500	967800	1057000	1.14653	0.425609	0.197277868343336
P80314	T-complex protein 1 subunit beta	Cct2	21	21	1612400	1559600	1335900	1305900	1.2007	0.296966	0.263871520933289
P80315	T-complex protein 1 subunit delta	Cct4	19	19	1258800	1168100	1337400	1213800	0.951278	0.840786	-0.0720613389918235
P80316	T-complex protein 1 subunit epsilon	Cct5	17	17	1556400	1253300	1426800	1222200	1.06066	0.702864	0.0849682541345438
P80317	T-complex protein 1 subunit zeta	Cct6a	9	9	780280	653390	817330	699350	0.945269	0.814221	-0.0812037426855777
P80318	T-complex protein 1 subunit gamma	Cct3	24	24	1868400	1680500	1744100	1417900	1.12236	0.494573	0.166534555382015
P83917	Chromobox protein homolog 1	Cbx1	2	2	23193	44190	38553	34146	0.926877	0.895813	-0.109550858506813
P83940	Elongin-C	Eloc	5	5	1176800	1174900	1449400	1447500	0.811799	0.29189	-0.300805852914201
P84084	ADP-ribosylation factor 5	Arf5	9	4	1256300	1261200	1514800	1265700	0.905413	0.640667	-0.14335255891055
P84104	Serine/arginine-rich splicing factor 3	Srsf3	2	2	137060	89911	62385	75687	1.64386	0.155902	0.717087195515471
P97310	DNA replication licensing factor MCM2	Mcm2	5	5	83310	88526	88140	76097	1.04627	0.848187	0.0652531356385736
P97311	DNA replication licensing factor MCM6	Mcm6	4	4	79181	58694	50010	29844	1.72659	0.186948	0.78792430461882
P97315	Cysteine and glycine-rich protein 1	Csrp1	5	5	90382	49805	63465	74256	1.01791	0.935532	0.0256040081623949
P97350	Plakophilin-1	Pkp1	6	6	89904	226440	229600	159240	0.813558	0.584572	-0.297682403768718
P97351	40S ribosomal protein S3a	Rps3a	4	4	138520	42444	176970	169390	0.522474	0.0596269	-0.936569603585794
P97355	Spermine synthase	Sms	3	3	69148	118040	120300	78232	0.942861	0.919191	-0.0848836126408355
P97370	Sodium/potassium-transporting ATPase subunit beta-3	Atp1b3	2	2	90291	74267	65159	111350	0.932292	0.892232	-0.101145581908078
P97379	Ras GTPase-activating protein-binding protein 2	G3bp2	9	9	520380	503730	680990	690960	0.746463	0.132211	-0.421857220181898
P97461	40S ribosomal protein S5	Rps5	2	2	58597	88571	85149	79088	0.896071	0.836989	-0.158315172176604
P97807	Fumarate hydratase, mitochondrial	Fh	11	11	972920	1085000	813910	970840	1.15306	0.408237	0.205464897727608
P97823	Acyl-protein thioesterase 1	Lypla1	2	2	76345	72294	119660	78951	0.748393	0.424434	-0.41813282740089
P98191	Phosphatidate cytidylyltransferase 1	Cds1	1	1	18559	19431	3642.7	15377	1.9974	0.0966654	0.998125221426205
P99024	Tubulin beta-5 chain	Tubb5	22	4	1033100	1153400	699080	1111700	1.20749	0.283243	0.272012071147594
P99026	Proteasome subunit beta type-4	Psmb4	5	5	97924	152950	208090	232260	0.569715	0.104753	-0.811687704965111
P99027	60S acidic ribosomal protein P2	Rplp2	4	4	98809	49732	62612	160640	0.665351	0.248585	-0.587811903876071
P99029	Peroxiredoxin-5, mitochondrial	Prdx5	7	7	1575600	1432400	1394200	1400300	1.0764	0.645505	0.106214392014839
Q00612	Glucose-6-phosphate 1-dehydrogenase X	G6pdx	31	31	13377000	12146000	11621000	10630000	1.14705	0.424214	0.197927740098627
Q00623	Apolipoprotein A-I	Apoa1	2	2	75629	99975	152780	116220	0.652803	0.225792	-0.615280465070143
Q00PI9	Heterogeneous nuclear ribonucleoprotein U-like protein 2	Hnrnpul2	2	2	35599	77561	48124	45869	1.20392	0.635245	0.267738858681404
Q01405	Protein transport protein Sec23A	Sec23a	8	8	167780	150470	203870	165250	0.862186	0.710286	-0.2139293950069
Q01768	Nucleoside diphosphate kinase B	Nme2	3	1	136270	24107	194020	109560	0.528286	0.0642924	-0.920609491700669
Q01853	Transitional endoplasmic reticulum ATPase	Vcp	33	33	3772500	3803900	4155900	4261100	0.900131	0.61831	-0.151793616680361
Q02053	Ubiquitin-like modifier-activating enzyme 1	Uba1	33	33	5928700	4992400	5155800	4801600	1.09678	0.575424	0.133277184259532
Q02257	Junction plakoglobin	Jup	17	15	653930	1699200	1052800	1713900	0.850519	0.421809	-0.233585192232879
Q02780	Nuclear factor 1 A-type	Nfia	1	1	35377	17541	26753	24873	1.02503	0.922545	0.0356607150360852
Q02819	Nucleobindin-1	Nucb1	8	8	156410	114580	174480	180710	0.762944	0.458923	-0.390351350084289
Q03265	ATP synthase subunit alpha, mitochondrial	Atp5f1a	13	13	1741000	2539300	2754400	2555900	0.806037	0.274698	-0.311081450354711
Q04447	Creatine kinase B-type	Ckb	16	15	8086400	6715200	6240000	5875900	1.22167	0.256238	0.288851558613094
Q04997	Inhibin alpha chain	Inha	1	1	51432	42342	39027	40531	1.17869	0.671055	0.237180964288045
Q05512	Serine/threonine-protein kinase MARK2	Mark2	4	4	69638	59779	29445	32797	2.07926	0.0791918	1.0560668159915
Q05816	Fatty acid-binding protein 5	Fabp5	10	10	1411700	1664800	1780600	1945200	0.825729	0.335828	-0.276260240314867
Q05920	Pyruvate carboxylase, mitochondrial	Pc	16	16	780860	549030	618490	522580	1.16548	0.376618	0.220919622339479
Q06138	Calcium-binding protein 39	Cab39	3	3	72066	62643	51005	72512	1.09061	0.808294	0.125136623714224
Q06185	ATP synthase subunit e, mitochondrial	Atp5me	1	1	66008	58213	89359	80524	0.731215	0.51206	-0.451632403998835
Q06890	Clusterin	Clu	12	12	1345800	1243800	1485400	1430900	0.887974	0.567725	-0.171409866786328
Q07076	Annexin A7	Anxa7	19	19	4643100	5273300	5531800	4813000	0.958588	0.873117	-0.0610173812720052
Q07417	Short-chain specific acyl-CoA dehydrogenase, mitochondrial	Acads	2	2	48998	54869	57416	58685	0.894626	0.834201	-0.160643035834432
Q07643	Collagen alpha-2(IX) chain	Col9a2	1	1	65589	178200	69229	255750	0.750168	0.428595	-0.414713463230017
Q07832	Serine/threonine-protein kinase PLK1	Plk1	3	3	27963	56734	38974	35257	1.14099	0.727464	0.19028906547228
Q08297	DNA repair protein RAD51 homolog 1	Rad51	1	1	18948	17589	14327	13562	1.31009	0.501276	0.389661975835378
Q08943	FACT complex subunit SSRP1	Ssrp1	2	2	45822	6258.4	24272	38715	0.826844	0.701228	-0.274313569848594
Q11011	Puromycin-sensitive aminopeptidase	Npepps	8	8	195870	297240	190660	263930	1.08474	0.772175	0.117343561874775
Q148V7	RAB11-binding protein RELCH	Relch	6	6	104100	40105	69686	63827	1.08008	0.825961	0.111140965580758
Q149F3	Eukaryotic peptide chain release factor GTP-binding subunit ERF3B	Gspt2	4	1	17420	30835	34116	31199	0.738804	0.526874	-0.436735917088891
Q2KN98	Cytospin-A	Specc1l	5	5	121430	72551	73409	76837	1.29109	0.445651	0.368588768047199
Q3B7Z2	Oxysterol-binding protein 1	Osbp	5	5	200490	138550	124810	159430	1.19279	0.584009	0.254345899040943
Q3KNM2	E3 ubiquitin-protein ligase MARCHF5	Marchf5	10	10	1407800	1259700	1232400	1058600	1.16434	0.379436	0.219510812407112
Q3TDQ1	Dolichyl-diphosphooligosaccharide--protein glycosyltransferase subunit STT3B	Stt3b	4	4	83650	100080	122360	82078	0.898708	0.805502	-0.154076169382877
Q3TFD2	Lysophosphatidylcholine acyltransferase 1	Lpcat1	3	3	76003	49793	58072	56846	1.09466	0.801572	0.130481258881836
Q3TGF2	Protein FAM107B	Fam107b	2	2	36961	60389	89863	78483	0.578273	0.24004	-0.790176558231666
Q3THE2	Myosin regulatory light chain 12B	Myl12b	5	5	209560	90641	160540	205660	0.819773	0.600456	-0.286703008405036
Q3THK7	GMP synthase [glutamine-hydrolyzing]	Gmps	8	8	269220	228100	209470	264370	1.04955	0.841522	0.0697744598440962
Q3TJZ6	Protein FAM98A	Fam98a	1	1	57737	33865	33643	31154	1.41368	0.394829	0.499452077743387
Q3TLH4	Protein PRRC2C	Prrc2c	2	2	233640	241590	346380	321630	0.711412	0.341233	-0.491243787272621
Q3TVC7	Cyclin-D1-binding protein 1	Ccndbp1	3	3	98758	90219	49958	83574	1.41522	0.39341	0.501025142684562
Q3TXS7	26S proteasome non-ATPase regulatory subunit 1	Psmd1	6	6	129480	150290	141300	172960	0.89025	0.783488	-0.167717383813877
Q3U1J4	DNA damage-binding protein 1	Ddb1	41	41	6537300	6405000	5946200	5808100	1.10107	0.561313	0.138905398909399
Q3U3V8	X-ray radiation resistance-associated protein 1	Xrra1	1	1	5691000	10893000	4286800	9033700	1.245	0.216369	0.316143784947943
Q3U5C8	Rho guanine nucleotide exchange factor 16	Arhgef16	3	3	28813	30699	43275	27905	0.836078	0.719529	-0.258291330058325
Q3U7R1	Extended synaptotagmin-1	Esyt1	4	4	6913.7	38235	83389	11617	0.475219	0.107575	-1.07333418043183
Q3U7U3	F-box only protein 7	Fbxo7	3	3	94105	100570	86970	105680	1.01051	0.922762	0.0150854402703266
Q3U9G9	Delta(14)-sterol reductase LBR	Lbr	1	1	15546	35344	33311	27231	0.840573	0.728425	-0.250554143949785
Q3UBX0	Transmembrane protein 109	Tmem109	1	1	37446	26254	20591	15550	1.76254	0.171319	0.817656947212059
Q3UDE2	Tubulin--tyrosine ligase-like protein 12	Ttll12	11	11	468190	327440	314940	330670	1.23237	0.237264	0.301434750391445
Q3UDK1	TRAF-type zinc finger domain-containing protein 1	Trafd1	3	3	104270	68653	48876	38584	1.97717	0.101554	0.983434517004953
Q3UE37	Ubiquitin-conjugating enzyme E2 Z	Ube2z	1	1	16367	22114	19987	20501	0.95043	0.939876	-0.0733480887636047
Q3UGC7	Eukaryotic translation initiation factor 3 subunit J-A	Eif3j1	4	4	115880	134990	223170	197310	0.596628	0.138101	-0.745097222735913
Q3UGP8	Putative Dol-P-Glc:Glc(2)Man(9)GlcNAc(2)-PP-Dol alpha-1,2-glucosyltransferase	Alg10b	2	2	45384	41786	37184	44866	1.0624	0.856219	0.0873283758270231
Q3UH66	Serine/threonine-protein kinase WNK2	Wnk2	7	6	135030	95851	196820	168640	0.631755	0.190126	-0.662564056648023
Q3UHQ6	Protein dopey-2	Dop1b	2	2	19415	20375	22223	15477	1.05544	0.868336	0.0778413755377063
Q3UJB9	Enhancer of mRNA-decapping protein 4	Edc4	17	17	694850	634920	498910	532040	1.28985	0.154147	0.367202370338019
Q3UJD6	Ubiquitin carboxyl-terminal hydrolase 19	Usp19	7	7	107930	112980	179240	151080	0.668776	0.254997	-0.580405596541194
Q3UJU9	Regulator of microtubule dynamics protein 3	Rmdn3	7	7	487930	368370	400370	357580	1.12976	0.472694	0.176013644789787
Q3UKC1	Tax1-binding protein 1 homolog	Tax1bp1	4	4	111430	87263	100390	68143	1.17896	0.605971	0.23750993764603
Q3UM45	Protein phosphatase 1 regulatory subunit 7	Ppp1r7	9	9	323090	313460	298550	284990	1.09084	0.760532	0.125442288054954
Q3UMF0	Cordon-bleu protein-like 1	Cobll1	4	4	39002	39765	67164	65208	0.595043	0.266297	-0.748934754277575
Q3UN04	Ubiquitin carboxyl-terminal hydrolase 30	Usp30	1	1	32298	37246	34782	27946	1.10866	0.778628	0.148816484782954
Q3UPL0	Protein transport protein Sec31A	Sec31a	8	8	121170	121350	148960	136280	0.850231	0.679153	-0.234072581562699
Q3UQV5	Kelch repeat and BTB domain-containing protein 8	Kbtbd8	22	22	1397400	1572100	1103100	1064300	1.37007	0.0806521	0.454254601039653
Q3USZ8	Divergent protein kinase domain 2A	Dipk2a	3	3	63218	54334	81600	76487	0.743591	0.536249	-0.427419650294807
Q3UV17	Keratin, type II cytoskeletal 2 oral	Krt76	11	2	5847400	7764200	8222900	10969000	0.709237	0.0749631	-0.495660884562842
Q3UV70	[Pyruvate dehydrogenase [acetyl-transferring]]-phosphatase 1, mitochondrial	Pdp1	3	3	34320	45571	38821	38892	1.02803	0.917105	0.0398770316836896
Q4KL78	KH homology domain-containing protein 1C	Khdc1c	3	2	183530	129150	117120	123170	1.30126	0.433037	0.379910332912625
Q3V0K9	Plastin-1	Pls1	21	18	1782400	1559200	1870400	1609500	0.960257	0.880499	-0.0585068001109573
Q3V132	ADP/ATP translocase 4	Slc25a31	8	7	714850	486890	574690	484490	1.13459	0.458759	0.18217701269439
Q3V1L4	Cytosolic purine 5-nucleotidase	Nt5c2	6	6	124100	121300	85418	83468	1.45305	0.278467	0.539085509776301
Q3V3R1	Monofunctional C1-tetrahydrofolate synthase, mitochondrial	Mthfd1l	5	5	66674	65502	93483	91291	0.715339	0.481304	-0.483301524184202
Q4VAA2	Protein CDV3	Cdv3	4	4	113620	109410	137240	143880	0.793362	0.533546	-0.333948314832541
Q61656	Probable ATP-dependent RNA helicase DDX5	Ddx5	3	2	59317	56667	44513	57383	1.13826	0.731691	0.186828380613841
Q505F5	Leucine-rich repeat-containing protein 47	Lrrc47	13	13	689110	591350	664840	529640	1.07198	0.661335	0.100279487654226
Q505K2	Protein FAM160A1	Fam160a1	2	2	13768	12575	25272	30746	0.47026	0.102594	-1.08847082376362
Q5FWK3	Rho GTPase-activating protein 1	Arhgap1	3	3	106080	90277	50049	73358	1.59113	0.259268	0.670054799445066
Q5SSL4	Active breakpoint cluster region-related protein	Abr	2	1	28619	24370	40449	36475	0.688849	0.430869	-0.537740882543993
Q5SUF2	Luc7-like protein 3	Luc7l3	1	1	63733	225520	179670	303440	0.598731	0.140946	-0.740019793356209
Q5SWT3	Solute carrier family 25 member 35	Slc25a35	4	4	99866	68459	67778	62017	1.29685	0.516544	0.37501465633106
Q5SYH2	Transmembrane protein 199	Tmem199	2	2	30401	53918	55814	52735	0.776783	0.601766	-0.364416773062667
Q5U430	E3 ubiquitin-protein ligase UBR3	Ubr3	1	1	7832	8749.6	7219.2	6124.5	1.24265	0.583282	0.313424463958402
Q5XJY4	Presenilins-associated rhomboid-like protein, mitochondrial	Parl	4	4	163800	191660	216680	194410	0.864677	0.716782	-0.209767055788809
Q5XJY5	Coatomer subunit delta	Arcn1	14	14	772760	702550	786090	662320	1.01857	0.868594	0.0265480905949842
Q60597	2-oxoglutarate dehydrogenase, mitochondrial	Ogdh	31	31	2308700	2084800	2011700	2238700	1.03367	0.807291	0.0477720760148082
Q60598	Src substrate cortactin	Cttn	3	3	39058	35772	39336	42691	0.912261	0.868059	-0.13248209015808
Q60605	Myosin light polypeptide 6	Myl6	5	5	334020	349110	454240	521560	0.700072	0.0642168	-0.514425332993497
Q60649	Caseinolytic peptidase B protein homolog	Clpb	8	8	288680	218000	162410	182110	1.47068	0.26419	0.556487146615605
Q60676	Serine/threonine-protein phosphatase 5	Ppp5c	9	9	261510	305980	358600	298220	0.863996	0.472329	-0.210903087236823
Q60698	Ski oncogene	Ski	2	2	178880	176140	217450	174810	0.905063	0.822009	-0.143909925791123
Q60710	Deoxynucleoside triphosphate triphosphohydrolase SAMHD1	Samhd1	2	2	36479	24596	16578	17837	1.77466	0.166345	0.827544448539918
Q60737	Casein kinase II subunit alpha	Csnk2a1	5	5	173000	121830	96025	101780	1.49051	0.248943	0.575804437082361
Q60809	CCR4-NOT transcription complex subunit 7	Cnot7	4	4	143900	155240	89102	140330	1.30383	0.429901	0.38275421060932
Q60864	Stress-induced-phosphoprotein 1	Stip1	23	23	3708600	3973300	3879300	3580800	1.02973	0.823091	0.0422682141192273
Q60866	Phosphotriesterase-related protein	Pter	3	3	88055	64003	94576	71211	0.917189	0.87745	-0.124709163249081
Q60870	Receptor expression-enhancing protein 5	Reep5	2	2	84521	89069	135360	113410	0.697793	0.312458	-0.519128675738885
Q8BMJ3	Eukaryotic translation initiation factor 1A, X-chromosomal	Eif1ax	2	2	165120	139140	144630	121820	1.1419	0.667871	0.191439847140398
Q60930	Voltage-dependent anion-selective channel protein 2	Vdac2	8	8	544840	600150	591330	635720	0.933124	0.760702	-0.0998590390214797
Q60931	Voltage-dependent anion-selective channel protein 3	Vdac3	11	11	1483000	1163700	1125900	1243800	1.11689	0.511177	0.159490248556464
Q60932	Voltage-dependent anion-selective channel protein 1	Vdac1	8	8	480140	481010	566520	570040	0.845666	0.404239	-0.241840342233715
Q61035	Histidine--tRNA ligase, cytoplasmic	Hars1	7	7	224630	226870	248910	238620	0.926097	0.876342	-0.110765009657782
Q61081	Hsp90 co-chaperone Cdc37	Cdc37	3	3	200010	140660	155400	129880	1.19416	0.581876	0.255996298686967
Q61133	Glutathione S-transferase theta-2	Gstt2	4	4	91630	181570	168200	146980	0.866806	0.722337	-0.206218506698417
Q61166	Microtubule-associated protein RP/EB family member 1	Mapre1	6	5	197330	217290	168120	168320	1.23237	0.524627	0.301440468735577
Q61171	Peroxiredoxin-2	Prdx2	13	13	4816600	5906300	3580400	5208300	1.22008	0.259158	0.286973447488538
Q61205	Platelet-activating factor acetylhydrolase IB subunit alpha1	Pafah1b3	5	5	357870	297250	283440	257990	1.20998	0.557603	0.274984365178907
Q61206	Platelet-activating factor acetylhydrolase IB subunit alpha2	Pafah1b2	3	3	105700	110290	54362	83361	1.56829	0.196658	0.649195007027347
Q61233	Plastin-2	Lcp1	28	24	4676500	3795400	4083000	3894400	1.06199	0.697936	0.0867669414110261
Q61249	Immunoglobulin-binding protein 1	Igbp1	7	7	358130	301890	382280	317370	0.943357	0.80578	-0.0841236522998931
Q61316	Heat shock 70 kDa protein 4	Hspa4	26	25	2746100	2460400	2848800	2590600	0.957183	0.866904	-0.0631336560356421
Q61334	B-cell receptor-associated protein 29	Bcap29	2	2	33273	34326	38580	21512	1.12493	0.752569	0.169828965826313
Q61335	B-cell receptor-associated protein 31	Bcap31	2	2	30135	31698	16667	34578	1.20662	0.631511	0.270965756643517
Q61475	Complement decay-accelerating factor, GPI-anchored	Cd55	2	2	79064	61729	54466	66446	1.16443	0.691986	0.219618174278133
Q61584	Fragile X mental retardation syndrome-related protein 1	Fxr1	8	7	153900	150880	310980	249220	0.544056	0.0781786	-0.878173748716058
Q61595	Kinectin	Ktn1	14	14	257780	195510	290570	283440	0.78969	0.524381	-0.340641536364631
Q61598	Rab GDP dissociation inhibitor beta	Gdi2	27	23	6327900	6906900	7256600	6979800	0.929645	0.745441	-0.105247980460064
Q61655	ATP-dependent RNA helicase DDX19A	Ddx19a	19	19	1952400	2355000	2907000	2667400	0.772711	0.187003	-0.371999225618053
Q61696	Heat shock 70 kDa protein 1A	Hspa1a	12	5	157140	209720	220320	331880	0.664361	0.246746	-0.589961276737075
Q61699	Heat shock protein 105 kDa	Hsph1	30	30	3842900	3523200	3730500	3823600	0.975113	0.945995	-0.0363588991041321
Q61739	Integrin alpha-6	Itga6	2	2	41479	53252	41007	43264	1.12412	0.753839	0.168800368952098
Q61881	DNA replication licensing factor MCM7	Mcm7	5	5	119340	89160	62655	81845	1.44291	0.286996	0.528977890943981
Q61937	Nucleophosmin	Npm1	3	3	77372	31000	66744	57212	0.874278	0.794688	-0.193836049019211
Q61990	Poly(rC)-binding protein 2	Pcbp2	7	5	465730	413790	463170	462040	0.950617	0.837862	-0.0730644747331357
Q62005	Zona pellucida sperm-binding protein 1	Zp1	19	19	22201000	14114000	18726000	18066000	0.987035	0.998125	-0.0188265227724781
Q62010	Oviduct-specific glycoprotein	Ovgp1	11	11	1295500	1607800	997060	2040900	0.955674	0.860232	-0.0654092200435603
Q62167	ATP-dependent RNA helicase DDX3X	Ddx3x	16	6	859710	848990	674990	739280	1.20819	0.281869	0.272841549188624
Q62193	Replication protein A 32 kDa subunit	Rpa2	1	1	53625	50895	42237	52795	1.09984	0.793026	0.137293732607117
Q62318	Transcription intermediary factor 1-beta	Trim28	7	7	230020	200220	140170	160060	1.43303	0.295523	0.519073517179716
Q62348	Translin	Tsn	3	3	33405	70141	60722	66439	0.814291	0.676301	-0.296384443979474
Q62393	Tumor protein D52	Tpd52	6	6	477560	549830	756640	732030	0.69014	0.0539107	-0.535040044297147
Q62422	Osteoclast-stimulating factor 1	Ostf1	3	3	100220	116770	85281	112000	1.0999	0.743473	0.137376539729471
Q62426	Cystatin-B	Cstb	2	2	32998	32776	46941	54018	0.651492	0.362252	-0.618180211046688
Q62448	Eukaryotic translation initiation factor 4 gamma 2	Eif4g2	5	5	75962	114380	95438	92947	1.01039	0.923025	0.0149098391416986
Q62465	Synaptic vesicle membrane protein VAT-1 homolog	Vat1	7	7	452030	474180	603430	478810	0.855827	0.441412	-0.224609231407216
Q63844	Mitogen-activated protein kinase 3	Mapk3	5	3	67225	74505	84575	76438	0.880239	0.806309	-0.184032008590855
Q64105	Sepiapterin reductase	Spr	6	6	178560	146980	182100	176150	0.908695	0.831428	-0.138131882275829
Q64282	Interferon-induced protein with tetratricopeptide repeats 1	Ifit1	2	2	30008	157270	22968	215680	0.784746	0.512102	-0.349702813216047
Q64310	Surfeit locus protein 4	Surf4	2	2	51086	38206	31149	36261	1.32461	0.48497	0.405568299521438
Q64331	Unconventional myosin-VI	Myo6	7	7	139880	91102	56380	96420	1.51166	0.233571	0.596135886092134
Q64362	AKT-interacting protein	Aktip	1	1	49478	8830.6	25281	33236	0.996439	0.975336	-0.00514712469584611
Q64374	Regucalcin	Rgn	4	4	843360	687480	741930	684030	1.07355	0.655688	0.102389990522551
Q64433	10 kDa heat shock protein, mitochondrial	Hspe1	6	6	1543700	1568400	1378400	1977800	0.927269	0.735041	-0.108940271599983
Q64514	Tripeptidyl-peptidase 2	Tpp2	9	9	350120	244430	212300	244190	1.30244	0.431596	0.38121488524281
Q64516	Glycerol kinase	Gk	7	7	203130	170180	171370	123720	1.26507	0.479334	0.339219123593903
Q64674	Spermidine synthase	Srm	7	7	448270	702960	765660	653890	0.810982	0.289418	-0.302257572188943
Q64727	Vinculin	Vcl	11	11	237690	319420	358570	410540	0.724357	0.0954765	-0.465227738449372
Q64GA5	Cytosolic phospholipase A2 gamma	Pla2g4c	32	32	24217000	23710000	26192000	23169000	0.970949	0.927681	-0.0425329852077156
Q66X03	NACHT, LRR and PYD domains-containing protein 9A	Nlrp9a	17	12	760060	636740	444840	577770	1.36592	0.0835053	0.449869424904296
Q66X05	NACHT, LRR and PYD domains-containing protein 4F	Nlrp4f	28	25	16184000	12843000	15799000	13817000	0.980112	0.967916	-0.0289813261441211
Q66X19	NACHT, LRR and PYD domains-containing protein 4E	Nlrp4e	19	13	527310	513500	375260	414140	1.31848	0.123035	0.398878304163183
Q66X22	NACHT, LRR and PYD domains-containing protein 9B	Nlrp9b	29	24	5071300	4017200	4583800	4616000	0.987902	0.998124	-0.0175602916070611
Q68FD5	Clathrin heavy chain 1	Cltc	62	62	10320000	8644300	9621700	10267000	0.953521	0.850709	-0.0686628586618001
Q80SW1	S-adenosylhomocysteine hydrolase-like protein 1	Ahcyl1	2	2	91748	103050	118160	131700	0.779629	0.499475	-0.359141094085252
Q69ZR2	E3 ubiquitin-protein ligase HECTD1	Hectd1	8	8	114570	118770	156780	95559	0.924708	0.872773	-0.112929557219881
Q6A4J8	Ubiquitin carboxyl-terminal hydrolase 7	Usp7	13	13	336910	282010	298210	306750	1.02308	0.850108	0.0329131880193398
Q6B966	NACHT, LRR and PYD domains-containing protein 14	Nlrp14	50	50	58510000	49506000	56931000	52456000	0.987467	1	-0.0181962633615802
Q6HA09	Astacin-like metalloendopeptidase	Astl	14	14	4640200	3707800	4506700	3574600	1.033	0.809953	0.0468432094150569
Q6NZJ6	Eukaryotic translation initiation factor 4 gamma 1	Eif4g1	10	10	301440	227440	351580	281500	0.835408	0.640704	-0.259447399460651
Q6P1G2	Lysine-specific demethylase 2B	Kdm2b	10	10	211770	245340	276450	232730	0.897738	0.802979	-0.155634372454111
Q6P1H6	Ankyrin repeat and LEM domain-containing protein 2	Ankle2	1	1	15656	12037	7625.6	17015	1.12388	0.754229	0.168483964060246
Q6P4T2	U5 small nuclear ribonucleoprotein 200 kDa helicase	Snrnp200	3	3	36783	20262	40149	26022	0.862085	0.770817	-0.21409864255719
Q6P542	ATP-binding cassette sub-family F member 1	Abcf1	2	2	51965	19062	26836	22063	1.45252	0.360482	0.538562588925431
Q6P5E4	UDP-glucose:glycoprotein glucosyltransferase 1	Uggt1	8	8	106370	122300	151640	154670	0.746531	0.420088	-0.421725360824002
Q6P5F9	Exportin-1	Xpo1	8	8	180640	92764	153690	130740	0.961235	0.965549	-0.0570392897007922
Q6P8I4	PEST proteolytic signal-containing nuclear protein	Pcnp	1	1	13261	18851	20289	20177	0.793555	0.635077	-0.333597726122502
Q6P9R2	Serine/threonine-protein kinase OSR1	Oxsr1	4	4	71479	64304	63756	68403	1.02742	0.9182	0.0390281902527756
Q6PAM1	Alpha-taxilin	Txlna	3	3	21737	20729	28312	16620	0.945117	0.930013	-0.0814350568000897
Q6PD26	GPI transamidase component PIG-S	Pigs	2	2	13295	12455	39842	13300	0.484551	0.117311	-1.0452800924047
Q6PDI5	Proteasome adapter and scaffold protein ECM29	Ecpas	39	39	3046100	2422100	2779200	2789900	0.981882	0.975657	-0.0263781875865593
Q6PEE3	Ribonucleoside-diphosphate reductase subunit M2 B	Rrm2b	7	5	332030	326090	235820	221180	1.44009	0.289408	0.526156500167291
Q6PGB6	N-alpha-acetyltransferase 50	Naa50	8	8	289140	272870	337070	286890	0.900715	0.810719	-0.15085774472386
Q6PGH2	Jupiter microtubule associated homolog 2	Jpt2	4	4	148110	222460	198450	183770	0.96952	0.986211	-0.044657179839208
Q6PGN3	Serine/threonine-protein kinase DCLK2	Dclk2	2	2	58039	89527	46060	56796	1.43469	0.3759	0.520734400526813
Q6RT24	Centromere-associated protein E	Cenpe	9	9	258920	266500	143870	147340	1.80426	0.0945337	0.851411219610239
Q6ZQ08	CCR4-NOT transcription complex subunit 1	Cnot1	10	10	122340	90582	187260	159660	0.61375	0.162266	-0.704277991814282
Q6ZQ38	Cullin-associated NEDD8-dissociated protein 1	Cand1	31	31	4007400	2954400	3455000	3106000	1.06109	0.701284	0.0855446475145106
Q6ZQI3	Malectin	Mlec	1	1	10479	14257	21219	18306	0.625832	0.317311	-0.676153238208248
Q6ZQJ5	DNA replication ATP-dependent helicase/nuclease DNA2	Dna2	1	1	525660	578810	641860	747070	0.795195	0.243949	-0.330619659234959
Q6ZWX6	Eukaryotic translation initiation factor 2 subunit 1	Eif2s1	5	5	138850	121700	177730	148180	0.799454	0.548831	-0.32291336465612
Q6ZWY8	Thymosin beta-10	Tmsb10	1	1	91527	17039	111740	100390	0.51179	0.148418	-0.966376305199884
Q76MZ3	Serine/threonine-protein phosphatase 2A 65 kDa regulatory subunit A alpha isoform	Ppp2r1a	15	15	1113000	865370	965900	821440	1.10688	0.542546	0.146498168208888
Q78IK2	ATP synthase membrane subunit DAPIT, mitochondrial	Atp5md	1	1	59900	41032	60136	111150	0.58926	0.257113	-0.763023591659093
Q78IK4	MICOS complex subunit Mic27	Apool	3	3	30798	150780	91926	68773	1.12993	0.688843	0.176228464792463
Q78JW9	Ubiquitin domain-containing protein UBFD1	Ubfd1	5	5	300960	373800	410410	380120	0.853554	0.43297	-0.228445760067188
Q78T54	Vacuolar ATPase assembly integral membrane protein Vma21	Vma21	2	2	42066	91876	113150	9680.3	1.09046	0.808539	0.124941924183416
Q78XF5	Oligosaccharyltransferase complex subunit OSTC	Ostc	1	1	24107	21397	16957	26053	1.05799	0.863888	0.0813212387874056
Q78ZA7	Nucleosome assembly protein 1-like 4	Nap1l4	8	7	2243100	1895700	1789100	1961300	1.10356	0.55321	0.142168059759762
Q7M6Y3	Phosphatidylinositol-binding clathrin assembly protein	Picalm	2	2	39459	44474	14831	26230	2.04411	0.0862675	1.03146938440054
Q7TMK9	Heterogeneous nuclear ribonucleoprotein Q	Syncrip	3	3	51388	49591	56994	68995	0.801491	0.650855	-0.31924248316751
Q7TMM9	Tubulin beta-2A chain	Tubb2a	22	1	679380	1122300	1032100	960820	0.90404	0.634838	-0.145541004582996
Q7TMY8	E3 ubiquitin-protein ligase HUWE1	Huwe1	6	6	525150	502630	564600	547190	0.924437	0.722677	-0.113352827406604
Q7TNG8	Probable D-lactate dehydrogenase, mitochondrial	Ldhd	3	3	8077.1	62558	45302	51920	0.726534	0.502958	-0.460897546975591
Q7TPE5	Probable RNA polymerase II nuclear localization protein SLC7A6OS	Slc7a6os	3	3	72645	71254	161670	13299	0.822426	0.69246	-0.282042769932274
Q7TPM6	Fibronectin type III and SPRY domain-containing protein 1	Fsd1	8	8	88682	114700	123740	111510	0.864536	0.716414	-0.210002721535453
Q7TPR4	Alpha-actinin-1	Actn1	20	8	259060	275640	240630	259130	1.06991	0.800925	0.0974942417204615
Q7TPS5	C2 domain-containing protein 5	C2cd5	5	5	91368	94705	85702	84238	1.09493	0.752797	0.130843259270547
Q7TPW1	Nexilin	Nexn	8	8	313430	358020	435790	351480	0.852884	0.430496	-0.229578531060519
Q7TPZ8	Carboxypeptidase A1	Cpa1	5	5	254040	266900	286680	231130	1.00604	0.932326	0.00869439065179408
Q7TQH0	Ataxin-2-like protein	Atxn2l	3	3	132990	66643	79229	71590	1.32366	0.406327	0.404532033607084
Q7TQI3	Ubiquitin thioesterase OTUB1	Otub1	10	10	2720200	2140900	2173500	2065700	1.1467	0.425152	0.197490780303701
Q7TSV4	Phosphoglucomutase-2	Pgm2	2	2	49688	61059	69084	82462	0.730781	0.511216	-0.452488154753051
Q80UJ7	Rab3 GTPase-activating protein catalytic subunit	Rab3gap1	23	23	913940	672200	908310	769150	0.945561	0.815511	-0.0807582493901195
Q80UU9	Membrane-associated progesterone receptor component 2	Pgrmc2	3	3	81045	77511	102090	71358	0.914141	0.845525	-0.129510732996404
Q80VC9	Calmodulin-regulated spectrin-associated protein 3	Camsap3	2	2	30526	49342	33707	30018	1.25332	0.569601	0.325758118903502
Q80W85	Nucleoplasmin-2	Npm2	9	9	5611400	6201100	8299600	6357100	0.805945	0.274429	-0.311245983581435
Q80WQ2	Protein VAC14 homolog	Vac14	13	13	330110	273920	296830	195370	1.2272	0.532098	0.295375547013238
Q80X90	Filamin-B	Flnb	51	49	1900000	1834300	2385100	2460500	0.770658	0.182265	-0.37583748344183
Q80X95	Ras-related GTP-binding protein A	Rraga	4	4	204000	149780	265580	78170	1.02918	0.88338	0.0414927779282677
Q80XR2	Calcium-transporting ATPase type 2C member 1	Atp2c1	8	8	226810	183700	164010	183690	1.18064	0.603259	0.23957429933386
Q80Y14	Glutaredoxin-related protein 5, mitochondrial	Glrx5	2	2	194300	154220	116130	180100	1.17652	0.609905	0.234523694678935
Q810A3	Tetratricopeptide repeat protein 9C	Ttc9c	4	4	450400	209040	191800	245870	1.50671	0.237092	0.59139790184519
Q8BFQ4	WD repeat-containing protein 82	Wdr82	7	7	343790	273030	346720	305130	0.946261	0.818604	-0.0796904734131759
Q8BFR5	Elongation factor Tu, mitochondrial	Tufm	11	11	521750	553230	479000	577060	1.01792	0.871301	0.0256180150502151
Q8BFV2	PCI domain-containing protein 2	Pcid2	2	2	127220	109510	66965	86495	1.54262	0.212661	0.625379885555263
Q8BFY9	Transportin-1	Tnpo1	6	6	371270	363520	172250	198380	1.98254	0.0538599	0.987352329939566
Q8BFZ3	Beta-actin-like protein 2	Actbl2	6	2	48810	82756	82321	60354	0.922138	0.886847	-0.116945854860197
Q8BFZ9	Erlin-2	Erlin2	3	3	75055	83886	86828	76366	0.973939	0.982961	-0.0380966895837572
Q8BG05	Heterogeneous nuclear ribonucleoprotein A3	Hnrnpa3	8	8	359260	267040	415260	418820	0.750887	0.140577	-0.413331886103881
Q8BG32	26S proteasome non-ATPase regulatory subunit 11	Psmd11	8	8	171110	189110	140500	158990	1.20278	0.568553	0.266370452150312
Q8BG51	Mitochondrial Rho GTPase 1	Rhot1	10	9	451600	504950	559350	499230	0.903616	0.633039	-0.146218015136071
Q8BGD9	Eukaryotic translation initiation factor 4B	Eif4b	2	2	33659	43069	37016	49313	0.888786	0.822905	-0.170092127043825
Q8BGH2	Sorting and assembly machinery component 50 homolog	Samm50	7	7	332030	299520	279770	289950	1.10853	0.727482	0.148643904272051
Q8BGQ7	Alanine--tRNA ligase, cytoplasmic	Aars1	5	5	58992	35991	81895	84403	0.571161	0.229259	-0.808029589035874
Q8BGS1	Band 4.1-like protein 5	Epb41l5	1	1	29021	17019	15807	16711	1.41583	0.392848	0.501649305417963
Q8BGS2	BolA-like protein 2	Bola2	2	2	44476	66051	46295	47733	1.17547	0.675734	0.233236503416532
Q8BH24	Transmembrane 9 superfamily member 4	Tm9sf4	6	6	117100	94566	111710	112910	0.942329	0.91784	-0.0856968427305469
Q8BH66	Atlastin-1	Atl1	5	4	285500	295590	238990	255080	1.17613	0.610535	0.234046169683134
Q8BH74	Nuclear pore complex protein Nup107	Nup107	2	2	20462	22721	41228	28640	0.618065	0.304123	-0.694168369688289
Q8BH79	Anoctamin-10	Ano10	3	3	61368	77318	76375	60743	1.01144	0.947428	0.0164041870062779
Q8BHC4	Dephospho-CoA kinase domain-containing protein	Dcakd	7	7	263560	214480	272900	262700	0.892532	0.789431	-0.164024619888798
Q8BHC9	Alpha-(1,3)-fucosyltransferase 11	Fut11	1	1	15744	9884.7	7897.7	8475.7	1.56526	0.275848	0.646406366528864
Q8BHF7	CDP-diacylglycerol--glycerol-3-phosphate 3-phosphatidyltransferase, mitochondrial	Pgs1	16	16	1974900	2101000	2510700	2552800	0.804957	0.27154	-0.313016295344569
Q8BHG1	Nardilysin	Nrdc	11	11	259440	165460	197770	188270	1.10066	0.742054	0.138373001826758
Q8BHG2	CXXC motif containing zinc binding protein	Czib	1	1	141410	40266	40578	54410	1.91262	0.118865	0.935550675494058
Q8BHN3	Neutral alpha-glucosidase AB	Ganab	23	23	1089300	988080	1072500	1208700	0.910652	0.66304	-0.135027795796987
Q8BIJ6	Isoleucine--tRNA ligase, mitochondrial	Iars2	5	5	102810	77390	72238	65952	1.304	0.508247	0.382945791028702
Q8BIJ7	RUN and FYVE domain-containing protein 1	Rufy1	25	25	2015400	1843800	2199200	2172100	0.882849	0.546809	-0.17976058056595
Q8BIL5	Protein Hook homolog 1	Hook1	13	13	412960	442800	453230	462410	0.934603	0.767201	-0.0975742428488169
Q8BIW1	Exopolyphosphatase PRUNE1	Prune1	10	10	755740	801730	658440	724530	1.12618	0.483196	0.171434513067416
Q8BJ64	Choline dehydrogenase, mitochondrial	Chdh	5	5	108460	200300	139090	44087	1.68558	0.136992	0.753247495218715
Q8BJ71	Nuclear pore complex protein Nup93	Nup93	12	12	296150	202920	253730	208660	1.07933	0.782587	0.110131986089646
Q8BJU0	Small glutamine-rich tetratricopeptide repeat-containing protein alpha	Sgta	4	4	88627	104970	101430	101870	0.952273	0.943025	-0.0705536185549357
Q8BJY1	26S proteasome non-ATPase regulatory subunit 5	Psmd5	11	11	999280	1131700	1130300	1108500	0.95184	0.843274	-0.0712085998645924
Q8BK64	Activator of 90 kDa heat shock protein ATPase homolog 1	Ahsa1	8	8	651810	729930	668690	730160	0.987769	0.998698	-0.0177550978086438
Q8BK67	Protein RCC2	Rcc2	3	3	95080	54556	45648	29482	1.99169	0.0980199	0.99399629868563
Q8BKC5	Importin-5	Ipo5	21	21	1110300	934500	970590	896000	1.09547	0.579775	0.131554669711628
Q8BKZ9	Pyruvate dehydrogenase protein X component, mitochondrial	Pdhx	3	3	136090	99179	97579	60158	1.49153	0.248182	0.576790128286938
Q8BL66	Early endosome antigen 1	Eea1	40	40	1929400	1697400	2128600	2099700	0.857744	0.448589	-0.221380550248467
Q8BLF1	Neutral cholesterol ester hydrolase 1	Nceh1	6	6	319670	314010	255440	295140	1.15093	0.652372	0.202802277871
Q8BMF4	Dihydrolipoyllysine-residue acetyltransferase component of pyruvate dehydrogenase complex, mitochondrial	Dlat	11	11	1574100	1413300	1204500	1215400	1.23451	0.233603	0.303942990467199
Q8BMG7	Rab3 GTPase-activating protein non-catalytic subunit	Rab3gap2	26	26	1288000	894650	1032100	1008400	1.06966	0.669722	0.0971580941498301
Q8BMJ2	Leucine--tRNA ligase, cytoplasmic	Lars1	5	5	129780	93577	114550	103470	1.02448	0.893202	0.0348909830838
Q8BML9	Glutamine--tRNA ligase	Qars1	14	14	354670	326370	450640	453490	0.753255	0.145196	-0.408790689386079
Q8BMP6	Golgi resident protein GCP60	Acbd3	9	9	239290	260130	267250	227660	1.00911	0.925751	0.0130874040895223
Q8BMS1	Trifunctional enzyme subunit alpha, mitochondrial	Hadha	9	9	329470	360870	442720	363050	0.856746	0.444845	-0.223061012822831
Q8BP27	Swi5-dependent recombination DNA repair protein 1 homolog	Sfr1	4	4	88591	78781	95960	92939	0.88604	0.772514	-0.174556867651844
Q8BP47	Asparagine--tRNA ligase, cytoplasmic	NARS1	6	6	165970	174830	125620	139270	1.28657	0.451353	0.363531954758164
Q8BP92	Reticulocalbin-2	Rcn2	3	3	56166	67606	31143	58078	1.38725	0.419865	0.472229758296035
Q8BQ47	Protein canopy homolog 4	Cnpy4	4	4	39580	66887	116540	101760	0.48771	0.120714	-1.03590580141661
Q8BRF7	Sec1 family domain-containing protein 1	Scfd1	10	10	239470	258730	197970	253620	1.10321	0.737307	0.141711482124485
Q8BSF4	Phosphatidylserine decarboxylase proenzyme, mitochondrial	Pisd	3	3	149400	40445	52320	60727	1.67935	0.209616	0.747899295917785
Q8BSY0	Aspartyl/asparaginyl beta-hydroxylase	Asph	2	2	14405	18886	10075	14085	1.37794	0.429023	0.462511752353862
Q8BT60	Copine-3	Cpne3	2	2	102160	34058	15401	78268	1.45425	0.359023	0.540273786995183
Q8BTS4	Nuclear pore complex protein Nup54	Nup54	2	2	33553	35935	30636	28921	1.16675	0.688544	0.222492773462736
Q8BTV1	Tumor suppressor candidate 3	Tusc3	3	3	66931	76742	146070	59140	0.700127	0.317311	-0.514312069731015
Q8BTY8	Sec1 family domain-containing protein 2	Scfd2	1	1	8611	13106	13960	13410	0.79346	0.634888	-0.333770612594256
Q8BU30	Isoleucine--tRNA ligase, cytoplasmic	Iars1	15	15	305090	254290	296790	280660	0.968707	0.984191	-0.0458673596547786
Q8BU40	NACHT, LRR and PYD domains-containing protein 4A	Nlrp4a	23	19	2777700	2582300	2405400	2388100	1.11818	0.50723	0.161153568362727
Q8BVE3	V-type proton ATPase subunit H	Atp6v1h	3	3	71138	83556	105290	88370	0.798792	0.547165	-0.324108758430923
Q8BVI4	Dihydropteridine reductase	Qdpr	5	5	367880	389250	436560	386620	0.919762	0.702342	-0.12066689720361
Q8BVQ5	Protein phosphatase methylesterase 1	Ppme1	4	4	56815	51029	56648	49493	1.01604	0.938944	0.0229638668908174
Q8BWR2	PITH domain-containing protein 1	Pithd1	1	1	21010	28710	21806	22071	1.13317	0.739611	0.180361408595534
Q8BWR8	Rhophilin-2	Rhpn2	15	15	870840	825570	1027000	959780	0.853849	0.434062	-0.227947236541036
Q8BWY3	Eukaryotic peptide chain release factor subunit 1	Etf1	8	8	93921	214420	275100	257790	0.57862	0.115161	-0.789311023436435
Q8BY71	Histone acetyltransferase type B catalytic subunit	Hat1	3	3	109170	114500	114340	118820	0.959298	0.960698	-0.0599485405417098
Q8BY89	Choline transporter-like protein 2	Slc44a2	6	6	181010	96698	164280	125590	0.958043	0.957548	-0.0618372920655839
Q8BYA0	Tubulin-specific chaperone D	Tbcd	8	8	374020	303060	300690	330540	1.07264	0.658975	0.101160531800648
Q8BZM1	Glomulin	Glmn	6	6	110630	116180	97695	92238	1.19416	0.581879	0.255993660764219
Q8C0D4	Rho GTPase-activating protein 12	Arhgap12	3	3	56274	52692	26569	47013	1.48088	0.337171	0.566453254618658
Q8C0D5	Elongation factor-like GTPase 1	Efl1	3	3	30691	931.26	33332	2982.9	0.870779	0.787852	-0.199621128490376
Q9D8Y8	Inhibitor of growth protein 5	Ing5	1	1	274170	755110	361170	583890	1.08912	0.601208	0.123157667686142
Q8C0J2	Autophagy-related protein 16-1	Atg16l1	12	12	503320	588070	572880	518620	0.999899	0.946785	-0.000145400322171892
Q8C0L6	Peroxisomal N(1)-acetyl-spermine/spermidine oxidase	Paox	15	15	3961800	3792500	3319900	3558700	1.12731	0.479864	0.172881588071163
Q8C1A5	Thimet oligopeptidase	Thop1	19	19	1334500	1397400	1497100	1438100	0.930737	0.750227	-0.10355413432311
Q8C1B7	Septin-11	Septin11	4	4	111340	111380	145170	119200	0.842456	0.658956	-0.247327356662697
Q8C2Q3	RNA-binding protein 14	Rbm14	1	1	17216	14727	17566	10977	1.11912	0.761798	0.162362836483031
Q8C570	mRNA export factor	Rae1	1	1	49345	43909	19858	31048	1.83189	0.144718	0.873329900520351
Q8C5H8	NAD kinase 2, mitochondrial	Nadk2	7	7	188180	219710	191350	215220	1.00325	0.938343	0.00467637237276718
Q8C6J9	NACHT, LRR and PYD domains-containing protein 4B	Nlrp4b	26	24	3026000	2219600	1860900	2142400	1.31032	0.131292	0.389918067263136
Q8C790	Protein FAM221A	Fam221a	2	2	18020	36125	8496.5	30229	1.39817	0.409348	0.483544252512379
Q8C7E7	Starch-binding domain-containing protein 1	Stbd1	3	3	98939	148380	95178	73885	1.46288	0.270424	0.548812121702163
Q8C7K6	Prenylcysteine oxidase-like	Pcyox1l	2	2	34536	19839	16627	21464	1.4275	0.382276	0.513493332491888
Q8C7R4	Ubiquitin-like modifier-activating enzyme 6	Uba6	27	27	1458900	1216100	1189400	1156000	1.14053	0.442056	0.189704901052785
Q8CAA7	Glucose 1,6-bisphosphate synthase	Pgm2l1	9	9	372470	331720	328540	304090	1.11312	0.522866	0.154602768409091
Q8CAQ8	MICOS complex subunit Mic60	Immt	20	20	1929500	2024000	1930500	1859400	1.04317	0.769733	0.0609706425881165
Q8CAY6	Acetyl-CoA acetyltransferase, cytosolic	Acat2	4	4	64127	72933	51999	62661	1.19536	0.647218	0.257445407962692
Q8CBE3	WD repeat-containing protein 37	Wdr37	2	2	28952	24901	42519	9530.7	1.03465	0.905174	0.0491368672580051
Q8CBG9	E3 ubiquitin-protein ligase RNF170	Rnf170	2	2	78886	89118	100780	91396	0.874219	0.74168	-0.193932593161406
Q8CBY8	Dynactin subunit 4	Dctn4	2	2	26904	37224	37715	34900	0.883123	0.811917	-0.179313181274166
Q8CC86	Nicotinate phosphoribosyltransferase	Naprt	2	2	31059	19014	20930	22132	1.16281	0.694386	0.217617566974079
Q8CD10	Calcium uptake protein 2, mitochondrial	Micu2	6	6	274510	250830	253400	223450	1.10169	0.740143	0.139715919959977
Q8CDN6	Thioredoxin-like protein 1	Txnl1	4	4	248560	200370	264130	272770	0.836152	0.642628	-0.258162896515207
Q8CES0	N-alpha-acetyltransferase 30	Naa30	4	4	96313	57077	65902	43522	1.40179	0.405914	0.487275232269471
Q8CFE2	Histone PARylation factor 1	Hpf1	2	2	68804	50091	29696	30444	1.97697	0.101602	0.9832912723628
Q8CFL8	Zinc finger SWIM domain-containing protein 3	Zswim3	2	2	14976	45353	33137	17803	1.18431	0.662933	0.244052709160445
Q8CG72	ADP-ribose glycohydrolase ARH3	Adprs	2	1	75781	59542	52651	61186	1.18874	0.656596	0.249437518508629
Q8CG76	Aflatoxin B1 aldehyde reductase member 2	Akr7a2	6	6	779860	583570	565980	645230	1.12568	0.484681	0.170791610926121
Q8CGA0	Protein phosphatase 1F	Ppm1f	2	2	14022	17330	12134	11132	1.34755	0.460165	0.430334280898021
Q8CGC7	Bifunctional glutamate/proline--tRNA ligase	Eprs1	20	20	569640	542830	632870	555900	0.935816	0.772536	-0.0957031819348852
Q8CGK3	Lon protease homolog, mitochondrial	Lonp1	16	16	1387500	1185700	1296700	1208300	1.02723	0.83322	0.0387529903767116
Q8CGY8	UDP-N-acetylglucosamine--peptide N-acetylglucosaminyltransferase 110 kDa subunit	Ogt	2	2	39062	31695	37351	19856	1.23686	0.590826	0.306681191238664
Q8CH72	E3 ubiquitin-protein ligase TRIM32	Trim32	1	1	21165	18721	13316	15588	1.37995	0.427033	0.464613288949012
Q8CHG3	GRIP and coiled-coil domain-containing protein 2	Gcc2	7	7	67707	27490	55391	62830	0.805246	0.658322	-0.312498314276252
Q8CHK3	Lysophospholipid acyltransferase 7	Mboat7	1	1	17238	12707	7136	9882.5	1.75956	0.172567	0.815211247932096
Q8CHP8	Glycerol-3-phosphate phosphatase	Pgp	5	5	133900	73341	101280	95213	1.0547	0.831142	0.0768315323018507
Q8CHT0	Delta-1-pyrroline-5-carboxylate dehydrogenase, mitochondrial	Aldh4a1	7	7	295040	252410	286100	243390	1.03392	0.873532	0.0481237681304936
Q8CIE6	Coatomer subunit alpha	Copa	20	20	796340	727800	789200	626730	1.07642	0.645422	0.106245483796818
Q8JZN5	Complex I assembly factor ACAD9, mitochondrial	Acad9	1	1	25423	18804	27045	25680	0.838824	0.724965	-0.253559805162242
Q8JZN7	Mitochondrial Rho GTPase 2	Rhot2	7	6	70407	104720	154300	142860	0.589336	0.128505	-0.762838404464849
Q8JZQ2	AFG3-like protein 2	Afg3l2	14	14	426160	435420	569030	494550	0.810075	0.286686	-0.303871887663374
Q8JZQ9	Eukaryotic translation initiation factor 3 subunit B	Eif3b	6	6	98694	47532	65429	67415	1.10073	0.791557	0.13846678642853
Q8JZU2	Tricarboxylate transport protein, mitochondrial	Slc25a1	2	2	36232	21894	34333	19107	1.08769	0.813173	0.121263623642398
Q8K021	Secretory carrier-associated membrane protein 1	Scamp1	1	1	9308.7	29223	15970	27957	0.877176	0.800341	-0.189062135345178
Q8K0C9	GDP-mannose 4,6 dehydratase	Gmds	14	14	1616300	1527000	1661600	1530600	0.984681	0.987875	-0.0222710720495068
Q8K0D5	Elongation factor G, mitochondrial	Gfm1	6	6	159380	119930	128380	91362	1.27108	0.47137	0.346056583559494
Q8K0H7	Solute carrier family 45 member 3	Slc45a3	1	1	76409	101390	117310	100690	0.815592	0.589761	-0.294080925002674
Q8K157	Galactose mutarotase	Galm	4	4	456800	477930	541650	491750	0.904519	0.63687	-0.144777186050019
Q8K1E0	Syntaxin-5	Stx5	2	2	95732	57015	49126	52892	1.49726	0.324352	0.582320322351792
Q8K1M6	Dynamin-1-like protein	Dnm1l	22	22	1268100	1171700	1190300	1146300	1.04417	0.765831	0.0623521073788074
Q8K1Z0	Ubiquinone biosynthesis protein COQ9, mitochondrial	Coq9	1	1	12750	9337.1	8310.8	8621.1	1.30447	0.507712	0.383460134414917
Q8K215	LYR motif-containing protein 4	Lyrm4	3	3	17948	38528	61164	45823	0.527877	0.168619	-0.92172568903801
Q8K268	ATP-binding cassette sub-family F member 3	Abcf3	6	6	156500	142610	221070	176830	0.751722	0.432246	-0.411729754842385
Q8K298	Anillin	Anln	3	3	14179	10513	14289	8876.8	1.06588	0.850205	0.0920471916933793
Q8K2B3	Succinate dehydrogenase [ubiquinone] flavoprotein subunit, mitochondrial	Sdha	5	5	132180	181110	169540	137710	1.01966	0.903345	0.0280857100186104
Q8K2C6	NAD-dependent protein deacylase sirtuin-5, mitochondrial	Sirt5	2	2	37866	52458	47303	45762	0.970547	0.976804	-0.0431293219511487
Q8K2C7	Protein OS-9	Os9	4	4	74897	81303	115320	129700	0.637499	0.199534	-0.64950506196498
Q8K2F8	Protein LSM14 homolog A	Lsm14a	2	2	95268	72898	83597	69000	1.10203	0.789438	0.14015944968692
Q8K2V1	Serine/threonine-protein phosphatase 4 regulatory subunit 1	Ppp4r1	4	4	37072	31190	76799	37209	0.598747	0.272249	-0.739980473080664
Q8K3V4	Protein-arginine deiminase type-6	Padi6	41	41	199980000	186710000	191930000	178580000	1.04367	0.767771	0.0616649749328487
Q8K411	Presequence protease, mitochondrial	Pitrm1	26	26	1254000	887220	1122400	1049700	0.985783	0.992676	-0.0206574907594377
Q8K4R9	Disks large-associated protein 5	Dlgap5	4	4	125670	153280	135930	123700	1.07441	0.792124	0.103549456374828
Q8K4Z3	NAD(P)H-hydrate epimerase	Naxe	3	3	135670	179380	93795	115600	1.50457	0.238622	0.589353816100992
Q8N7N5	DDB1- and CUL4-associated factor 8	Dcaf8	9	9	389320	335500	492000	445910	0.772803	0.187218	-0.371826726901342
Q8QZT1	Acetyl-CoA acetyltransferase, mitochondrial	Acat1	9	9	2714800	2647800	3067000	2432500	0.975107	0.945969	-0.0363678128153949
Q8QZW3	Protein FAM151A	Fam151a	8	8	1125000	687890	728060	847540	1.1506	0.414711	0.2023900678443
Q8QZY1	Eukaryotic translation initiation factor 3 subunit L	Eif3l	7	7	226460	180410	178120	214200	1.03709	0.866988	0.0525370250566893
Q8QZY3	Developmental pluripotency-associated protein 3	Dppa3	2	2	81040	55002	114020	74552	0.721433	0.493069	-0.471063353342185
Q8QZZ8	Ras-related protein Rab-38	Rab38	3	2	32571	47468	48994	58907	0.741782	0.532703	-0.430933187863616
Q8R010	Aminoacyl tRNA synthase complex-interacting multifunctional protein 2	Aimp2	3	3	30522	37406	28655	38189	1.01622	0.938628	0.0232083095871988
Q8R016	Bleomycin hydrolase	Blmh	8	8	182760	178030	192610	207420	0.901907	0.813817	-0.148948846035995
Q8R050	Eukaryotic peptide chain release factor GTP-binding subunit ERF3A	Gspt1	6	3	72259	124240	97716	127390	0.872918	0.738283	-0.196082540550616
Q8R0G9	Nuclear pore complex protein Nup133	Nup133	2	2	15974	32060	29009	20078	0.978548	0.991296	-0.0312850446143678
Q8R146	Acylamino-acid-releasing enzyme	Apeh	22	22	1990900	1748800	1777200	1664300	1.08665	0.609657	0.119885031317558
Q8R151	NFX1-type zinc finger-containing protein 1	Znfx1	1	1	6119.2	4237.7	6359.5	5505.4	0.872902	0.792002	-0.196107697268336
Q8R1B4	Eukaryotic translation initiation factor 3 subunit C	Eif3c	3	3	34283	65719	82511	48637	0.762513	0.573509	-0.391166953136
Q8R1N4	NudC domain-containing protein 3	Nudcd3	6	6	418810	253120	190720	259800	1.49145	0.248236	0.576719791211347
Q8R1Q8	Cytoplasmic dynein 1 light intermediate chain 1	Dync1li1	4	4	72621	71699	102590	82611	0.779261	0.498572	-0.359820644801214
Q8R2E9	ERO1-like protein beta	Ero1b	5	5	200880	156060	112960	141280	1.40395	0.321993	0.489490554322643
Q8R2W9	Pantothenate kinase 3	Pank3	2	2	30215	17500	57134	5188.2	0.765618	0.579649	-0.385303289444594
Q8R2Y8	Peptidyl-tRNA hydrolase 2, mitochondrial	Ptrh2	1	1	10955	10121	3916.4	6777.8	1.97079	0.103146	0.978772521834958
Q8R3P2	Probable E3 ubiquitin-protein ligase DTX2	Dtx2	4	4	403650	337300	214970	239610	1.62997	0.162736	0.70484197960886
Q8R3V5	Endophilin-B2	Sh3glb2	4	4	57029	85237	63621	38166	1.39768	0.409815	0.483037599396654
Q8R5H1	Ubiquitin carboxyl-terminal hydrolase 15	Usp15	24	24	922150	749410	908650	862930	0.943542	0.806594	-0.0838414744621817
Q8VBT9	Tether containing UBX domain for GLUT4	Aspscr1	7	7	274530	318920	364210	321130	0.865921	0.479738	-0.207693409164964
Q8VBV7	COP9 signalosome complex subunit 8	Cops8	3	3	458030	423610	362140	373470	1.19852	0.301481	0.261248588346538
Q8VCB1	Nucleoporin NDC1	Ndc1	3	3	29950	29595	32991	32899	0.903703	0.851677	-0.14607915684512
Q8VCF0	Mitochondrial antiviral-signaling protein	Mavs	2	2	17452	11419	14710	8705.7	1.23298	0.595927	0.30214491153736
Q8VCH7	Retinol dehydrogenase 10	Rdh10	5	5	88531	83843	96979	106270	0.848093	0.673593	-0.237706071951659
Q8VCH8	UBX domain-containing protein 4	Ubxn4	2	2	87455	35310	166850	50734	0.564219	0.0986366	-0.825673161654838
Q8VCX5	Calcium uptake protein 1, mitochondrial	Micu1	6	6	267570	244140	222460	207860	1.18914	0.589751	0.249916533189915
Q8VD65	Phosphoinositide 3-kinase regulatory subunit 4	Pik3r4	7	7	258710	145830	239880	138310	1.06967	0.801395	0.0971711436988564
Q8VDD5	Myosin-9	Myh9	58	46	3822600	3505100	4147800	4428600	0.854403	0.436115	-0.22701175417824
Q8VDF2	E3 ubiquitin-protein ligase UHRF1	Uhrf1	45	45	29841000	28933000	31542000	29172000	0.968047	0.914894	-0.0468511373077085
Q8VDJ3	Vigilin	Hdlbp	9	9	151340	105430	260810	183880	0.577413	0.113714	-0.792323308865792
Q8VDL4	ADP-dependent glucokinase	Adpgk	8	8	265770	246790	226940	171290	1.2871	0.450689	0.364118987411894
Q8VDM4	26S proteasome non-ATPase regulatory subunit 2	Psmd2	19	19	538990	462230	554690	452440	0.994132	0.971373	-0.00849090278409232
Q8VDN2	Sodium/potassium-transporting ATPase subunit alpha-1	Atp1a1	16	16	738840	725150	1039000	892920	0.75779	0.154328	-0.400129654897756
Q8VDW0	ATP-dependent RNA helicase DDX39A	Ddx39a	3	3	43351	41782	67289	48759	0.733602	0.516712	-0.446931283591051
Q8VE62	Polyadenylate-binding protein-interacting protein 1	Paip1	8	8	859580	1110000	1288700	1250500	0.77567	0.193966	-0.366486016049808
Q8VE88	Protein FAM114A2	Fam114a2	2	2	59548	47266	34203	39254	1.4541	0.359146	0.540128869555413
Q8VE99	Coiled-coil domain-containing protein 115	Ccdc115	4	4	199790	113110	132630	168300	1.03978	0.861455	0.0562737210873746
Q8VED8	Mitochondrial fission regulator 2	Mtfr2	1	1	22252	33635	26451	34503	0.916872	0.876847	-0.125208164724369
Q8VEE4	Replication protein A 70 kDa DNA-binding subunit	Rpa1	10	10	311150	269820	283180	278790	1.03381	0.873759	0.0479705517868104
Q8VEH3	ADP-ribosylation factor-like protein 8A	Arl8a	5	1	198860	184570	213480	203700	0.9191	0.858328	-0.121706775838142
Q8VEJ9	Vacuolar protein sorting-associated protein 4A	Vps4a	2	2	44146	59169	80190	59818	0.737922	0.525149	-0.438459534485555
Q8VEK3	Heterogeneous nuclear ribonucleoprotein U	Hnrnpu	2	2	52117	33804	69062	37239	0.80828	0.664355	-0.307072479243011
Q8VEL2	Myotubularin-related protein 14	Mtmr14	26	26	5613200	5569300	7044600	6147500	0.847666	0.411441	-0.238431481639903
Q8VEM8	Phosphate carrier protein, mitochondrial	Slc25a3	6	6	525370	475540	583830	430530	0.98674	0.996842	-0.019257505361123
Q8VI95	Inactive 2-5-oligoadenylate synthase 1D	Oas1d	14	9	3267800	3423300	2419800	2909000	1.25565	0.199955	0.328432718773195
Q8VIJ6	Splicing factor, proline- and glutamine-rich	Sfpq	3	3	25163	17628	28992	28159	0.748736	0.546351	-0.417471347953613
Q91V12	Cytosolic acyl coenzyme A thioester hydrolase	Acot7	4	4	365910	243020	168890	223030	1.55371	0.205603	0.635717194850997
Q91V41	Ras-related protein Rab-14	Rab14	13	13	2279800	1578900	1759900	1888700	1.05758	0.714409	0.0807718885462316
Q91V92	ATP-citrate synthase	Acly	4	4	101000	38854	86814	96547	0.762725	0.573928	-0.390765299993416
Q91VD9	NADH-ubiquinone oxidoreductase 75 kDa subunit, mitochondrial	Ndufs1	10	10	293320	253350	183840	180330	1.50114	0.241105	0.586058126625485
Q91VH2	Sorting nexin-9	Snx9	6	6	330200	237280	149810	162200	1.81879	0.0903158	0.86297727905733
Q91VI7	Ribonuclease inhibitor	Rnh1	1	1	8253.7	9370.1	12882	11568	0.72081	0.491864	-0.472309437055433
Q91VN4	MICOS complex subunit Mic25	Chchd6	8	8	256880	254070	289090	275020	0.905763	0.823826	-0.142794391522929
Q91VR2	ATP synthase subunit gamma, mitochondrial	Atp5f1c	5	5	174960	279220	275100	300920	0.78848	0.521368	-0.342854726591846
Q91VR5	ATP-dependent RNA helicase DDX1	Ddx1	10	10	165800	159260	231550	191330	0.768681	0.472755	-0.379542292833719
Q91VU0	Protein FAM3C	Fam3c	5	5	184170	188130	207100	159210	1.01635	0.910336	0.023400530066555
Q91VU6	DDB1- and CUL4-associated factor 11	Dcaf11	3	3	46822	18678	23715	27258	1.28499	0.530564	0.36176164154186
Q91VX9	Transmembrane protein 168	Tmem168	2	2	37367	57812	50128	56501	0.892618	0.830322	-0.163884660746537
Q91W64	Cytochrome P450 2C70	Cyp2c70	1	1	428940	588170	476410	486040	1.05679	0.717391	0.0796922158045675
Q91W89	Alpha-mannosidase 2C1	Man2c1	3	3	31069	22120	20390	38754	0.899314	0.843238	-0.153103905173487
Q91W90	Thioredoxin domain-containing protein 5	Txndc5	10	10	1213100	971270	956150	909430	1.17088	0.363445	0.227593020894652
Q91WC9	Diacylglycerol lipase-beta	Daglb	12	12	499900	314160	305970	334260	1.27151	0.177449	0.346544851227351
Q91WD5	NADH dehydrogenase [ubiquinone] iron-sulfur protein 2, mitochondrial	Ndufs2	3	3	64494	40660	57236	53792	0.947094	0.933689	-0.0784198233213505
Q91WJ8	Far upstream element-binding protein 1	Fubp1	3	3	27455	41334	57071	44283	0.6787	0.411904	-0.559153238657621
Q91WK0	Leucine-rich repeat flightless-interacting protein 2	Lrrfip2	3	3	5240.5	31222	24694	51709	0.477239	0.109641	-1.06721580635419
Q91WK2	Eukaryotic translation initiation factor 3 subunit H	Eif3h	2	2	27952	22168	31030	26016	0.878589	0.803095	-0.18673931528137
Q91WM2	Haloacid dehalogenase-like hydrolase domain-containing 5	Hdhd5	1	1	12296	7879.3	10235	9078.7	1.04461	0.887396	0.0629655526388107
Q91WN1	DnaJ homolog subfamily C member 9	Dnajc9	3	3	60668	120580	127700	126340	0.713462	0.34566	-0.487090599533111
Q91WS7	DEP domain-containing protein 7	Depdc7	4	4	199430	139370	172320	164850	1.00483	0.934926	0.00695769775146173
Q91X52	L-xylulose reductase	Dcxr	2	2	19524	25742	31987	31884	0.70871	0.46857	-0.496733212083666
Q91YE6	Importin-9	Ipo9	8	8	381150	313330	276080	303970	1.19728	0.30407	0.259755882173088
Q91YH5	Atlastin-3	Atl3	7	7	371150	255020	188290	258080	1.4028	0.323076	0.488314321565773
Q91YP2	Neurolysin, mitochondrial	Nln	8	8	348430	369640	509350	455320	0.744369	0.12837	-0.425911011239463
Q91YP3	Deoxyribose-phosphate aldolase	Dera	2	2	56911	52360	35151	38792	1.47777	0.339654	0.563425084907195
Q91YQ5	Dolichyl-diphosphooligosaccharide--protein glycosyltransferase subunit 1	Rpn1	21	21	1022200	1236700	1133000	1216400	0.96148	0.8859	-0.0566719570940516
Q91YR1	Twinfilin-1	Twf1	2	2	42421	42622	49051	32681	1.04051	0.894684	0.0572914526589526
Q91YR9	Prostaglandin reductase 1	Ptgr1	3	3	190300	139390	117570	123740	1.36625	0.359447	0.450222425779171
Q91YW3	DnaJ homolog subfamily C member 3	Dnajc3	3	3	87772	97189	46735	71594	1.56311	0.277275	0.644417411125407
Q91Z31	Polypyrimidine tract-binding protein 2	Ptbp2	6	6	212850	187430	269190	219020	0.819893	0.600763	-0.286492312894992
Q91Z38	Tetratricopeptide repeat protein 1	Ttc1	3	3	19816	19592	46046	28928	0.525622	0.165708	-0.927901841668184
Q91Z53	Glyoxylate reductase/hydroxypyruvate reductase	Grhpr	5	5	114040	72631	53556	69511	1.51682	0.309631	0.601053857313288
Q91ZA3	Propionyl-CoA carboxylase alpha chain, mitochondrial	Pcca	8	8	260360	234700	258930	255470	0.962403	0.968472	-0.0552872559448991
Q91ZR2	Sorting nexin-18	Snx18	3	3	34446	54146	48988	27124	1.16397	0.692664	0.219052496567937
Q920B9	FACT complex subunit SPT16	Supt16h	5	5	112770	114690	126600	122350	0.913677	0.844325	-0.130243153061611
Q921H8	3-ketoacyl-CoA thiolase A, peroxisomal	Acaa1a	5	5	154500	103100	115950	123800	1.07445	0.792048	0.10360177820913
Q921J4	Ubiquitin-conjugating enzyme E2 S	Ube2s	5	5	246650	156490	169630	163950	1.20853	0.559802	0.273248142419167
Q921M3	Splicing factor 3B subunit 3	Sf3b3	5	5	201400	94277	118110	107850	1.30854	0.4242	0.387954618272643
Q921M4	Golgin subfamily A member 2	Golga2	3	3	22865	26526	26015	23721	0.993063	0.981681	-0.0100423053012814
Q922B2	Aspartate--tRNA ligase, cytoplasmic	Dars1	5	5	44133	38462	61614	47369	0.75787	0.564342	-0.399976756064682
Q922D8	C-1-tetrahydrofolate synthase, cytoplasmic	Mthfd1	9	9	524560	351440	393780	419410	1.07724	0.642525	0.10733839571502
Q922F4	Tubulin beta-6 chain	Tubb6	19	8	837380	955330	890500	654640	1.16022	0.389759	0.214404565838452
Q922H2	[Pyruvate dehydrogenase (acetyl-transferring)] kinase isozyme 3, mitochondrial	Pdk3	2	2	41303	48063	56162	86258	0.627482	0.320139	-0.672353801590219
Q922R8	Protein disulfide-isomerase A6	Pdia6	10	10	1745900	1974100	1636000	1686600	1.11961	0.502892	0.162990000512654
Q923T9	Calcium/calmodulin-dependent protein kinase type II subunit gamma	Camk2g	6	6	254050	188660	192470	207260	1.10752	0.729332	0.147336109580723
Q924S2	Inactive 2-5 oligoadenylate synthetase 1C	Oas1c	16	11	9507700	7676000	10108000	9092700	0.894952	0.596602	-0.160118196743326
Q925U0	Oocyte-secreted protein 1	Oosp1	3	3	139550	235500	317360	220230	0.697651	0.312162	-0.519423359897338
Q93092	Transaldolase	Taldo1	8	8	404750	239270	398200	279270	0.950625	0.837899	-0.0730515700388315
Q99020	Heterogeneous nuclear ribonucleoprotein A/B	Hnrnpab	2	2	67765	68618	4998.9	60844	2.07134	0.0807323	1.0505640404557
Q99J36	THUMP domain-containing protein 1	Thumpd1	2	2	65627	45979	37441	20250	1.93455	0.112676	0.951996413322409
Q99J39	Malonyl-CoA decarboxylase, mitochondrial	Mlycd	3	3	28271	68613	49032	42444	1.05912	0.861915	0.0828651481255954
Q99J45	Nuclear receptor-binding protein	Nrbp1	4	4	54952	148790	65210	52121	1.73647	0.182518	0.796159174638827
Q99J83	Autophagy protein 5	Atg5	10	10	547620	493240	495340	452960	1.09761	0.572694	0.134360592125471
Q99J99	3-mercaptopyruvate sulfurtransferase	Mpst	5	5	134780	119160	104960	76927	1.39614	0.329451	0.481445229628439
Q99JB2	Stomatin-like protein 2, mitochondrial	Stoml2	5	5	282730	407640	365180	432730	0.865223	0.477047	-0.208856253679324
Q99JI4	26S proteasome non-ATPase regulatory subunit 6	Psmd6	5	5	94076	147120	143550	158220	0.799271	0.548371	-0.323243407937931
Q99JI6	Ras-related protein Rap-1b	Rap1b	3	3	107010	151920	122660	142240	0.977463	0.994723	-0.0328857160753855
Q99JX3	Golgi reassembly-stacking protein 2	Gorasp2	2	2	45560	59062	65365	48452	0.919212	0.881297	-0.12152980379971
Q99JX4	Eukaryotic translation initiation factor 3 subunit M	Eif3m	5	5	86921	100790	66075	84882	1.24347	0.508876	0.314375538260149
Q99JY0	Trifunctional enzyme subunit beta, mitochondrial	Hadhb	7	7	205920	174060	245400	163010	0.930389	0.887356	-0.104094706082904
Q99JY9	Actin-related protein 3	Actr3	8	8	84902	70839	68932	154580	0.69679	0.310382	-0.521203494630662
Q99K01	Pyridoxal-dependent decarboxylase domain-containing protein 1	Pdxdc1	10	10	190990	157000	218690	149790	0.944393	0.923084	-0.0825404675190954
Q99K67	Alpha-aminoadipic semialdehyde synthase, mitochondrial	Aass	22	22	2121100	1901700	2341000	1727600	0.988743	0.994501	-0.016332436551759
Q99K70	Ras-related GTP-binding protein C	Rragc	8	8	405380	524190	375130	396460	1.20475	0.288725	0.268729063597797
Q99KE1	NAD-dependent malic enzyme, mitochondrial	Me2	6	6	173020	268750	208760	169650	1.16744	0.624731	0.223345236197246
Q99KF1	Transmembrane emp24 domain-containing protein 9	Tmed9	3	3	273900	232950	274870	274200	0.923106	0.868651	-0.115431236468719
Q99KI0	Aconitate hydratase, mitochondrial	Aco2	11	11	352510	402800	360860	346560	1.0677	0.676892	0.0945018805847817
Q99KJ8	Dynactin subunit 2	Dctn2	7	7	140250	138630	169520	140500	0.899555	0.807704	-0.152716815020331
Q99KN9	Clathrin interactor 1	Clint1	2	2	29194	31698	39804	43972	0.726843	0.503557	-0.460284303302934
Q99KP3	Lambda-crystallin homolog	Cryl1	14	14	4583200	4145900	3660500	3683700	1.18857	0.322754	0.24922756744272
Q99KV1	DnaJ homolog subfamily B member 11	Dnajb11	7	7	185120	268780	208240	235900	1.02198	0.898463	0.0313599795626989
Q99L13	3-hydroxyisobutyrate dehydrogenase, mitochondrial	Hibadh	7	7	803660	610540	544020	574220	1.26467	0.186884	0.338756307501151
Q99L45	Eukaryotic translation initiation factor 2 subunit 2	Eif2s2	8	8	140430	114720	136990	123160	0.98078	0.987379	-0.0279980655921509
Q99L47	Hsc70-interacting protein	St13	8	8	2038800	2595600	2805900	2384000	0.892965	0.588335	-0.163324170600686
Q99LB6	Methionine adenosyltransferase 2 subunit beta	Mat2b	6	6	318390	298100	385790	345580	0.842925	0.394469	-0.246523957056415
Q99LC5	Electron transfer flavoprotein subunit alpha, mitochondrial	Etfa	6	6	351380	242560	239590	262910	1.18197	0.601135	0.241193600602233
Q99LC8	Translation initiation factor eIF-2B subunit alpha	Eif2b1	1	1	51724	41824	29020	44050	1.28025	0.536261	0.356427602500113
Q99LD4	COP9 signalosome complex subunit 1	Gps1	12	12	998130	977960	805190	907590	1.15373	0.406471	0.206308800524916
Q99LF4	RNA-splicing ligase RtcB homolog	Rtcb	8	8	159130	157860	166860	166440	0.951065	0.939977	-0.0723839886859017
Q99LG4	Tetratricopeptide repeat protein 5	Ttc5	3	3	62471	76041	68950	59632	1.07723	0.830797	0.107322273607411
Q99LP6	GrpE protein homolog 1, mitochondrial	Grpel1	2	2	59621	27178	36179	38405	1.16378	0.692953	0.218812249579808
Q99LX0	Parkinson disease protein 7 homolog	Park7	4	4	445260	555060	436170	480240	1.09156	0.592899	0.126396481822359
Q99M01	Phenylalanine--tRNA ligase, mitochondrial	Fars2	2	2	23263	22289	25495	31572	0.79822	0.644351	-0.325142324644854
Q99M51	Cytoplasmic protein NCK1	Nck1	2	2	26141	23453	47400	30215	0.638974	0.340078	-0.646169906432899
Q99M87	DnaJ homolog subfamily A member 3, mitochondrial	Dnaja3	4	4	173130	149160	101940	166100	1.2024	0.56914	0.265911112979922
Q99MD9	Nuclear autoantigenic sperm protein	Nasp	14	14	876560	654530	788720	789500	0.970137	0.924107	-0.0437392381940117
Q99MN9	Propionyl-CoA carboxylase beta chain, mitochondrial	Pccb	2	2	32807	40115	56154	47200	0.705556	0.462536	-0.503168189734327
Q99MR3	Solute carrier family 12 member 9	Slc12a9	4	4	170410	141790	114400	144450	1.2061	0.563476	0.270354219116984
Q99MZ7	Peroxisomal trans-2-enoyl-CoA reductase	Pecr	12	12	8563700	8085900	7013600	7801900	1.1238	0.490271	0.168380201713306
Q99P30	Peroxisomal coenzyme A diphosphatase NUDT7	Nudt7	2	2	34980	41521	26369	18292	1.71293	0.193246	0.776463051677818
Q99P31	Hsp70-binding protein 1	Hspbp1	1	1	7920.8	6700.6	3101.9	12959	0.910372	0.864453	-0.135471282956399
Q99P72	Reticulon-4	Rtn4	1	1	39717	45892	36170	55814	0.930694	0.903013	-0.103620461984918
Q99PI5	Phosphatidate phosphatase LPIN2	Lpin2	8	8	359240	293750	370850	357410	0.896644	0.603671	-0.157392708402677
Q99PT1	Rho GDP-dissociation inhibitor 1	Arhgdia	8	8	1683600	1506300	1547900	1641300	1.00022	0.945425	0.000316623515131745
Q9CPN8	Insulin-like growth factor 2 mRNA-binding protein 3	Igf2bp3	10	9	152980	165310	104570	127050	1.37419	0.351252	0.458581998240579
Q9CPP6	NADH dehydrogenase [ubiquinone] 1 alpha subcomplex subunit 5	Ndufa5	1	1	20732	7842.9	6831	6925.7	2.07716	0.0795961	1.05461401626221
Q9CPQ1	Cytochrome c oxidase subunit 6C	Cox6c	1	1	90470	37744	193160	52117	0.522731	0.0598287	-0.935858154558935
Q9CPU0	Lactoylglutathione lyase	Glo1	3	3	138620	176050	196250	199740	0.794641	0.536747	-0.331624356580466
Q9CPU4	Microsomal glutathione S-transferase 3	Mgst3	4	4	290410	353330	250100	297510	1.17554	0.611482	0.233329324074799
Q9CPV4	Glyoxalase domain-containing protein 4	Glod4	3	3	86261	94765	80607	67782	1.21994	0.542736	0.286812770703573
Q9CPX6	Ubiquitin-like-conjugating enzyme ATG3	Atg3	1	1	20457	11555	6769	12181	1.68929	0.204634	0.756414965942461
Q9CQ22	Ragulator complex protein LAMTOR1	Lamtor1	2	2	148080	9156.9	51850	70509	1.28505	0.530502	0.361819604355333
Q9CQ60	6-phosphogluconolactonase	Pgls	3	3	70284	112510	137220	123360	0.701489	0.320159	-0.511507642235679
Q9CQ65	S-methyl-5-thioadenosine phosphorylase	Mtap	3	3	36910	57453	32200	49231	1.15881	0.700366	0.212643166430766
Q9CQ89	Protein CutA	Cuta	1	1	48951	25893	19445	29635	1.52494	0.303712	0.608751415750412
Q9CQA3	Succinate dehydrogenase [ubiquinone] iron-sulfur subunit, mitochondrial	Sdhb	2	2	92146	48676	70289	68669	1.01341	0.943781	0.0192238426319669
Q9CQD1	Ras-related protein Rab-5A	Rab5a	5	3	25647	18296	51787	13896	0.669016	0.394021	-0.579886655868729
Q9CQE8	RNA transcription, translation and transport factor protein	RTRAF	4	4	86772	73101	72353	78092	1.06267	0.855758	0.0876901513283619
Q9CQF9	Prenylcysteine oxidase	Pcyox1	3	3	62301	79857	35809	43252	1.79808	0.157134	0.846457181299616
Q9CQH3	NADH dehydrogenase [ubiquinone] 1 beta subcomplex subunit 5, mitochondrial	Ndufb5	3	3	58614	64051	85747	87395	0.708465	0.468101	-0.497232065975114
Q9CQH7	Transcription factor BTF3 homolog 4	Btf3l4	5	5	175390	183160	176290	203940	0.942982	0.919499	-0.0846980469637758
Q9CQI3	Glia maturation factor beta	Gmfb	2	2	27894	11363	34303	44955	0.495306	0.12912	-1.01360663573825
Q9CQM5	Thioredoxin domain-containing protein 17	Txndc17	2	2	68274	63473	84677	78069	0.809525	0.66683	-0.304851974265032
Q9CQM9	Glutaredoxin-3	Glrx3	7	7	395740	363210	426970	365800	0.957339	0.867597	-0.062897525784686
Q9CQN1	Heat shock protein 75 kDa, mitochondrial	Trap1	7	7	169900	142780	202000	166760	0.847923	0.673151	-0.237995229880325
Q9CQN6	Transmembrane protein 14C	Tmem14c	1	1	642560	383170	500590	507860	1.01714	0.874524	0.0245114689884183
Q9CQQ7	ATP synthase F(0) complex subunit B1, mitochondrial	Atp5pb	3	3	134940	165140	155900	136430	1.02651	0.888947	0.0377492765994922
Q9CQS7	Developmental pluripotency-associated protein 5A	Dppa5a	4	4	1142100	1003800	942610	1159600	1.02078	0.8595	0.0296760530232079
Q9CQS8	Protein transport protein Sec61 subunit beta	Sec61b	2	2	148480	162620	235010	274660	0.610395	0.157352	-0.712185041508151
Q9CQU0	Thioredoxin domain-containing protein 12	Txndc12	3	3	81351	74864	115880	139860	0.610835	0.157992	-0.711144838618627
Q9CQU3	Protein RER1	Rer1	2	2	19693	24327	25685	21315	0.936596	0.914099	-0.0945016115608048
Q9CQV1	Mitochondrial import inner membrane translocase subunit TIM16	Pam16	1	1	39968	33515	44323	69643	0.64478	0.350305	-0.633121050845701
Q9CQV8	14-3-3 protein beta/alpha	Ywhab	10	6	1250800	1225600	1133400	1180900	1.07004	0.668348	0.0976684729565986
Q9CQX2	Cytochrome b5 type B	Cyb5b	4	4	374410	545180	446220	502600	0.969193	0.919948	-0.0451436428224364
Q9CR00	26S proteasome non-ATPase regulatory subunit 9	Psmd9	9	9	1216500	1442300	1447200	1286400	0.972637	0.935111	-0.0400268938715764
Q9CR16	Peptidyl-prolyl cis-trans isomerase D	Ppid	4	4	106220	43821	70705	39930	1.35618	0.45112	0.439548921070161
Q9CR26	Vacuolar protein sorting-associated protein VTA1 homolog	Vta1	4	4	141810	125620	79670	69034	1.7984	0.0962896	0.846717859360857
Q9CR51	V-type proton ATPase subunit G 1	Atp6v1g1	3	3	308540	232270	240250	290700	1.01857	0.905642	0.0265458207841766
Q9CR68	Cytochrome b-c1 complex subunit Rieske, mitochondrial	Uqcrfs1	2	2	33141	47934	38601	43883	0.982918	0.999162	-0.0248571781403191
Q9CR86	Calcium-regulated heat stable protein 1	Carhsp1	3	3	722770	452370	542800	530430	1.09496	0.581501	0.130873354198204
Q9CRB9	MICOS complex subunit Mic19	Chchd3	5	5	116570	142090	174900	132350	0.841855	0.657399	-0.248356042247738
Q9CRC0	Vitamin K epoxide reductase complex subunit 1	Vkorc1	1	1	272030	177920	323680	284130	0.740281	0.405606	-0.43385571792267
Q9CRC9	Glucosamine-6-phosphate isomerase 2	Gnpda2	11	11	802500	620230	486880	588890	1.32252	0.11912	0.403292236793153
Q9CRY7	Lysophospholipase D GDPD1	Gdpd1	13	13	3145100	3197100	3450300	3295600	0.940156	0.791654	-0.0890275590077841
Q9CV28	Ubiquitin carboxyl-terminal hydrolase MINDY-3	MINDY3	4	4	98848	113910	88575	90772	1.18629	0.59425	0.246459767260841
Q9CWE0	Mitochondrial fission regulator 1-like	Mtfr1l	1	1	15589	16722	22996	18148	0.785315	0.618703	-0.348656657233606
Q9CWE6	Oocyte-expressed protein homolog	Ooep	6	6	22533000	18277000	19986000	19098000	1.04416	0.765852	0.0623445850284041
Q9CWF2	Tubulin beta-2B chain	Tubb2b	22	1	5749400	4914700	4593900	4847100	1.12955	0.473294	0.175750629654138
Q9CWJ9	Bifunctional purine biosynthesis protein ATIC	Atic	8	8	128840	132770	157740	107480	0.986389	0.975022	-0.0197718832041559
Q9CWU5	KH domain-containing protein 3	Khdc3	24	24	25649000	26454000	31363000	30084000	0.847934	0.412409	-0.237976133485209
Q9CWU9	Nucleoporin Nup37	Nup37	1	1	16326	22499	7102.1	10969	2.14846	0.0669288	1.10330159792062
Q9CX34	Protein SGT1 homolog	Sugt1	17	17	3248800	3182900	3857200	3621400	0.860014	0.457148	-0.217568106637324
Q9CX56	26S proteasome non-ATPase regulatory subunit 8	Psmd8	2	2	23804	11982	28084	44223	0.494918	0.128682	-1.01474002570525
Q9CX66	Uncharacterized protein C12orf45 homolog	D10Wsu102e	2	2	53465	65128	47651	58306	1.11926	0.761579	0.162539954899687
Q9CXW4	60S ribosomal protein L11	Rpl11	1	1	102670	107280	120880	155830	0.758737	0.448862	-0.398328994154839
Q9CY50	Translocon-associated protein subunit alpha	Ssr1	2	2	20461	35859	68613	45807	0.492222	0.125669	-1.02262001039662
Q9CY58	Plasminogen activator inhibitor 1 RNA-binding protein	Serbp1	4	4	61099	88054	120310	94580	0.69409	0.304825	-0.526805352164597
Q9CYA0	Protein disulfide isomerase Creld2	Creld2	8	8	441100	381340	550900	542280	0.752337	0.143394	-0.410548632820319
Q9CYG7	Mitochondrial import receptor subunit TOM34	Tomm34	12	12	1286800	1193800	1077700	944880	1.22645	0.247606	0.294492350181357
Q9CYN9	Renin receptor	Atp6ap2	5	5	77254	70326	134200	97963	0.635674	0.196518	-0.653640846059328
Q9CYR0	Single-stranded DNA-binding protein, mitochondrial	Ssbp1	1	1	18693	20540	24852	18900	0.896713	0.838228	-0.157281310112369
Q9CYZ2	Tumor protein D54	Tpd52l2	7	7	346830	486660	467390	549080	0.819985	0.317311	-0.286330840903419
Q9CZ04	COP9 signalosome complex subunit 7a	Cops7a	8	8	544040	629790	595370	572910	1.00475	0.92625	0.00683740085998785
Q9CZ13	Cytochrome b-c1 complex subunit 1, mitochondrial	Uqcrc1	9	9	338270	388660	480440	363430	0.861424	0.4625	-0.215204319788783
Q9CZ44	NSFL1 cofactor p47	Nsfl1c	14	14	826680	755540	922090	851940	0.891879	0.58383	-0.165080193264957
Q9CZD3	Glycine--tRNA ligase	Gars1	10	10	349210	287090	338970	305670	0.987063	0.998243	-0.0187865890095256
Q9CZR2	N-acetylated-alpha-linked acidic dipeptidase 2	Naalad2	5	5	116870	114580	146540	156810	0.76298	0.45901	-0.390282748741025
Q9CZU6	Citrate synthase, mitochondrial	Cs	8	8	1012300	926980	899910	863450	1.09976	0.565586	0.137194080670467
Q9D051	Pyruvate dehydrogenase E1 component subunit beta, mitochondrial	Pdhb	9	9	708270	573660	543390	604600	1.11667	0.51185	0.159207410576858
Q9D071	MMS19 nucleotide excision repair protein homolog	Mms19	5	5	55447	47804	73199	71552	0.713301	0.477382	-0.487417560574821
Q9D0F3	Protein ERGIC-53	Lman1	3	3	115090	86500	52906	71437	1.62124	0.241169	0.697098782771115
Q9D0F9	Phosphoglucomutase-1	Pgm1	8	8	152510	137360	219950	161340	0.760235	0.452437	-0.395482664470565
Q9D0I4	Syntaxin-17	Stx17	5	5	22310	30987	63218	55965	0.447186	0.0812058	-1.16105223417504
Q9D0I9	Arginine--tRNA ligase, cytoplasmic	Rars1	20	20	1245100	905680	863350	899510	1.22005	0.259207	0.286942055679689
Q9D0J4	ADP-ribosylation factor-like protein 2	Arl2	3	3	55737	58990	66698	68962	0.845695	0.738546	-0.241790440901257
Q9D0K1	Peroxisomal membrane protein PEX13	Pex13	3	3	50429	45543	25002	26318	1.87007	0.131859	0.903092387976036
Q9D0K2	Succinyl-CoA:3-ketoacid coenzyme A transferase 1, mitochondrial	Oxct1	1	1	12804	14305	20909	17554	0.704807	0.461106	-0.504699397151817
Q9D0L7	Armadillo repeat-containing protein 10	Armc10	3	3	442730	502960	358830	478180	1.12984	0.472446	0.176122482154043
Q9D0M3	Cytochrome c1, heme protein, mitochondrial	Cyc1	3	3	81665	83854	129140	134600	0.627584	0.183452	-0.672119559297839
Q9D0M5	Dynein light chain 2, cytoplasmic	Dynll2	3	3	403390	224090	451580	396350	0.740014	0.120631	-0.434375693461843
Q9D172	Glutamine amidotransferase-like class 1 domain-containing protein 3A, mitochondrial	Gatd3a	4	4	222270	218920	214000	188250	1.09681	0.749275	0.133307670266367
Q9D187	Cytosolic iron-sulfur assembly component 2B	Ciao2b	6	6	48123	58790	56177	75728	0.81053	0.668828	-0.303061965459058
Q9D1D4	Transmembrane emp24 domain-containing protein 10	Tmed10	6	6	362860	295790	230950	284790	1.2771	0.46351	0.35286809210395
Q9D1E6	Tubulin-folding cofactor B	Tbcb	3	3	32791	61987	58315	58206	0.813398	0.674529	-0.297965865325473
Q9D1G5	Leucine-rich repeat-containing protein 57	Lrrc57	2	2	42704	86102	35552	34896	1.82838	0.145957	0.870569143677856
Q9D1K2	V-type proton ATPase subunit F	Atp6v1f	1	1	46136	25146	31301	38743	1.01767	0.935955	0.0252763418968345
Q9D1L9	Ragulator complex protein LAMTOR5	Lamtor5	2	2	22478	29264	22599	26923	1.04483	0.88701	0.0632662395091844
Q9D1M0	Protein SEC13 homolog	Sec13	3	3	90152	92379	53370	71295	1.46417	0.350731	0.550085021813178
Q9D1P4	Cysteine and histidine-rich domain-containing protein 1	Chordc1	8	8	172350	207830	268800	298840	0.669755	0.256846	-0.57829361704179
Q9D1Q1	M-phase phosphoprotein 6	Mphosph6	3	3	179090	203060	141020	151110	1.30815	0.424666	0.387528508445664
Q9D2G2	Dihydrolipoyllysine-residue succinyltransferase component of 2-oxoglutarate dehydrogenase complex, mitochondrial	Dlst	4	4	511300	512580	541770	491460	0.990951	0.985009	-0.0131147984544779
Q9D2M8	Ubiquitin-conjugating enzyme E2 variant 2	Ube2v2	3	3	130550	378150	251790	106920	1.41814	0.308825	0.503997129364225
Q9D2Q8	Protein S100-A14	S100a14	1	1	17379	33455	33215	50259	0.60898	0.288962	-0.715533147917047
Q9D358	Low molecular weight phosphotyrosine protein phosphatase	Acp1	4	4	140490	473240	217810	317790	1.14587	0.661021	0.196448145533416
Q9D3D9	ATP synthase subunit delta, mitochondrial	Atp5f1d	1	1	64136	44660	26061	45815	1.51366	0.311966	0.598043487158159
Q9D5T0	ATPase family AAA domain-containing protein 1	Atad1	6	6	184630	168580	90514	107790	1.78115	0.101646	0.832812410278823
Q9D5V6	Synapse-associated protein 1	Syap1	2	2	23578	19466	28148	26116	0.793233	0.634437	-0.334183246794004
Q9D6K5	Synaptojanin-2-binding protein	Synj2bp	1	1	14594	13632	10754	17753	0.990143	0.987189	-0.014291527741173
Q9D6R2	Isocitrate dehydrogenase [NAD] subunit alpha, mitochondrial	Idh3a	10	10	831370	710650	896050	779660	0.920219	0.704323	-0.119951019304788
Q9D6U8	Protein FAM162A	Fam162a	4	4	121020	113240	130320	154890	0.82136	0.604522	-0.283913931869915
Q9D6Y9	1,4-alpha-glucan-branching enzyme	Gbe1	11	11	594730	518520	560980	536470	1.0144	0.885868	0.0206223999429665
Q9D706	RNA polymerase II-associated protein 3	Rpap3	2	2	58283	22889	29386	20934	1.61312	0.24593	0.689850238352346
Q9D708	Protein S100-A16	S100a16	1	1	16216	24394	23324	29671	0.766299	0.580995	-0.384021222687483
Q9D7A8	Armadillo repeat-containing protein 1	Armc1	3	3	103480	86432	100750	97229	0.959253	0.960584	-0.0600163409090738
Q9D7H3	RNA 3-terminal phosphate cyclase	RtcA	3	3	75425	91703	82221	70973	1.09096	0.807718	0.125593663639722
Q9D7J9	Enoyl-CoA hydratase domain-containing protein 3, mitochondrial	Echdc3	3	3	91115	153920	155820	155310	0.787565	0.519094	-0.344529676355836
Q9D7M8	DNA-directed RNA polymerase II subunit RPB4	Polr2d	3	3	421420	108610	181120	184040	1.4515	0.279755	0.53754527966188
Q9D7X8	Gamma-glutamylcyclotransferase	Ggct	7	7	4958800	4944300	5315000	4592000	0.999606	0.94803	-0.00056804465723606
Q9D819	Inorganic pyrophosphatase	Ppa1	9	9	496260	444730	406450	552980	0.98078	0.970839	-0.0279981598865009
Q9D832	DnaJ homolog subfamily B member 4	Dnajb4	4	3	160530	158910	132470	60334	1.65681	0.149779	0.728409994393829
Q9D855	Cytochrome b-c1 complex subunit 7	Uqcrb	3	3	143970	102350	106650	115240	1.1101	0.724592	0.150689121974853
Q9D892	Inosine triphosphate pyrophosphatase	Itpa	2	2	67964	52698	53712	73353	0.949608	0.938355	-0.0745952946576261
Q9D898	Actin-related protein 2/3 complex subunit 5-like protein	Arpc5l	1	1	42950	38859	38999	42233	1.0071	0.955442	0.0102114009835217
Q9D8B3	Charged multivesicular body protein 4b	Chmp4b	2	2	29603	37834	44412	39506	0.803606	0.655061	-0.315439936851311
Q9D8B4	NADH dehydrogenase [ubiquinone] 1 alpha subcomplex subunit 11	Ndufa11	1	1	39661	28278	33419	32879	1.02475	0.923043	0.0352746337516248
Q9D8E6	60S ribosomal protein L4	Rpl4	2	2	43167	33864	44131	36815	0.951634	0.942107	-0.0715206363661406
Q9D8N0	Elongation factor 1-gamma	Eef1g	10	10	1209400	1229600	1179600	1101100	1.06941	0.670652	0.0968130690362311
Q9D8V0	Minor histocompatibility antigen H13	Hm13	2	2	40683	31468	154050	8727.6	0.443249	0.0778497	-1.17381088698827
Q9D8W5	26S proteasome non-ATPase regulatory subunit 12	Psmd12	5	5	52205	44280	59045	56035	0.838417	0.724159	-0.254260549242451
Q9DAK9	14 kDa phosphohistidine phosphatase	Phpt1	2	2	138110	164300	166720	239380	0.744669	0.415754	-0.42532918032272
Q9DAS9	Guanine nucleotide-binding protein G(I)/G(S)/G(O) subunit gamma-12	Gng12	2	2	67928	90090	73675	95486	0.934128	0.909469	-0.0983080873329629
Q9DAW9	Calponin-3	Cnn3	4	4	232750	244350	182180	153510	1.42125	0.306	0.507162125650443
Q9DB05	Alpha-soluble NSF attachment protein	Napa	4	4	162930	124840	164700	166890	0.867849	0.725057	-0.204484300017456
Q9DB20	ATP synthase subunit O, mitochondrial	Atp5po	5	5	234910	266350	202640	209570	1.21603	0.548536	0.282179608894094
Q9DB29	Isoamyl acetate-hydrolyzing esterase 1 homolog	Iah1	4	4	112060	136350	72282	80859	1.6221	0.166731	0.697862668749463
Q9DB77	Cytochrome b-c1 complex subunit 2, mitochondrial	Uqcrc2	11	11	978620	648750	775680	629090	1.15846	0.39425	0.212208360079698
Q9DBB4	N-alpha-acetyltransferase 16, NatA auxiliary subunit	Naa16	7	7	60546	82671	65605	46803	1.27408	0.54375	0.349458037273624
Q9DBC7	cAMP-dependent protein kinase type I-alpha regulatory subunit	Prkar1a	3	3	40239	54130	43935	48550	1.02037	0.931023	0.0290936192893395
Q9DBF1	Alpha-aminoadipic semialdehyde dehydrogenase	Aldh7a1	20	20	8403100	8232100	8599800	8805200	0.955771	0.860661	-0.0652626026485312
Q9DBG3	AP-2 complex subunit beta	Ap2b1	13	3	61333	50947	79704	66248	0.769294	0.586924	-0.378393011457868
Q9DBG5	Perilipin-3	Plin3	8	8	250690	230580	311000	245960	0.864102	0.715282	-0.210727223567597
Q9DBG6	Dolichyl-diphosphooligosaccharide--protein glycosyltransferase subunit 2	Rpn2	7	7	531240	554250	468550	484500	1.13896	0.44642	0.187722625736104
Q9DBH5	Vesicular integral-membrane protein VIP36	Lman2	7	7	220190	281230	293180	391940	0.731872	0.386415	-0.450337159140941
Q9DBJ1	Phosphoglycerate mutase 1	Pgam1	6	6	285240	323610	203280	323840	1.15505	0.645391	0.207955408880124
Q9DBJ3	Brain-specific angiogenesis inhibitor 1-associated protein 2-like protein 1	Baiap2l1	2	2	74964	34807	33035	25181	1.88558	0.126966	0.915009343409252
Q9DBL1	Short/branched chain specific acyl-CoA dehydrogenase, mitochondrial	Acadsb	2	2	108810	99694	71975	87682	1.30595	0.427325	0.385099253204717
Q9DBL7	Bifunctional coenzyme A synthase	Coasy	6	6	219220	170780	147600	210610	1.08875	0.764513	0.122668510969742
Q9DBP5	UMP-CMP kinase	Cmpk1	4	4	104340	88764	88797	79835	1.14512	0.662316	0.195499717489261
Q9DBW3	Protein NATD1	Natd1	2	2	46917	45296	70047	78484	0.620833	0.3088	-0.687722009957831
Q9DBY1	E3 ubiquitin-protein ligase synoviolin	Syvn1	1	1	31460	23190	19850	19050	1.40488	0.403005	0.490451340685716
Q9DC23	DnaJ homolog subfamily C member 10	Dnajc10	1	1	8008.8	10245	7141.9	7128	1.27918	0.537553	0.355221604706467
Q9DC51	Guanine nucleotide-binding protein G(i) subunit alpha	Gnai3	5	2	87074	76929	30021	58497	1.85276	0.13754	0.889679445393052
Q9DCC4	Pyrroline-5-carboxylate reductase 3	Pycr3	5	5	387330	467670	555230	488080	0.819507	0.315796	-0.287171566219448
Q9DCD0	6-phosphogluconate dehydrogenase, decarboxylating	Pgd	3	3	29894	49238	115550	48987	0.480937	0.113484	-1.05607891843227
Q9DCH4	Eukaryotic translation initiation factor 3 subunit F	Eif3f	4	4	165120	136310	171260	194740	0.823579	0.610218	-0.280020639346045
Q9DCL9	Multifunctional protein ADE2	Paics	5	5	248530	242710	176480	305660	1.01887	0.905	0.0269759135703963
Q9DCM0	Persulfide dioxygenase ETHE1, mitochondrial	Ethe1	1	1	44598	28795	27923	22681	1.45034	0.362338	0.536391042336036
Q9DCM2	Glutathione S-transferase kappa 1	Gstk1	3	3	42527	33390	30298	18742	1.54806	0.287425	0.630464003706547
Q9DCN2	NADH-cytochrome b5 reductase 3	Cyb5r3	8	8	396170	465950	364050	377570	1.16248	0.384069	0.217208543480914
Q9DCS3	Enoyl-[acyl-carrier-protein] reductase, mitochondrial	Mecr	6	6	431540	249330	317040	237880	1.22697	0.246689	0.295099567176027
Q9DCS9	NADH dehydrogenase [ubiquinone] 1 beta subcomplex subunit 10	Ndufb10	3	3	329050	136560	230520	201470	1.07783	0.785492	0.108124127348006
Q9DCT2	NADH dehydrogenase [ubiquinone] iron-sulfur protein 3, mitochondrial	Ndufs3	3	3	94608	54727	93718	70408	0.90988	0.863512	-0.136251468333476
Q9DCT8	Cysteine-rich protein 2	Crip2	2	2	81017	60257	30997	59742	1.55693	0.281403	0.638701311694076
Q9DCV4	Regulator of microtubule dynamics protein 1	Rmdn1	4	4	78879	89019	68225	107480	0.955568	0.951326	-0.0655702013955383
Q9DCW4	Electron transfer flavoprotein subunit beta	Etfb	4	4	115930	122580	150510	155180	0.780235	0.500967	-0.358019602967621
Q9DCX2	ATP synthase subunit d, mitochondrial	Atp5pd	6	6	321090	230500	256480	278260	1.03151	0.878527	0.0447587036137102
Q9DCZ4	MICOS complex subunit Mic26	Apoo	4	4	421360	469840	391010	453690	1.05505	0.723983	0.0773101816504207
Q9DD02	Protein Hikeshi	Hikeshi	2	2	33789	58412	86339	64452	0.611449	0.293053	-0.709696020413895
Q9EP69	Phosphatidylinositol-3-phosphatase SAC1	Sacm1l	6	6	350920	163990	127030	173790	1.71169	0.126303	0.775419801100667
Q9EP89	Serine beta-lactamase-like protein LACTB, mitochondrial	Lactb	4	4	67056	68215	94572	83156	0.761112	0.570742	-0.393818406312895
Q9EPK6	Nucleotide exchange factor SIL1	Sil1	6	6	125930	146250	122160	145020	1.01871	0.905339	0.0267490427581797
Q9EPK7	Exportin-7	Xpo7	10	10	191250	158710	154530	177710	1.05333	0.833886	0.0749642563266095
Q9EPL8	Importin-7	Ipo7	4	3	49473	35759	31765	28007	1.42595	0.383666	0.511925369167407
Q9EPL9	Peroxisomal acyl-coenzyme A oxidase 3	Acox3	22	22	2018900	1914900	1710700	1770300	1.13008	0.471764	0.176421796746779
Q9EPU0	Regulator of nonsense transcripts 1	Upf1	21	21	540150	382940	565360	655760	0.755937	0.150553	-0.403661760953659
Q9EQF4	Sperm-egg fusion protein Juno	Izumo1r	2	2	72532	45428	43460	93249	0.862855	0.772328	-0.212810495884946
Q9EQH3	Vacuolar protein sorting-associated protein 35	Vps35	19	19	1123500	849260	883720	1073200	1.00809	0.912182	0.0116306738542405
Q9EQK5	Major vault protein	Mvp	31	31	5075400	5105700	4457900	4538800	1.13165	0.467213	0.178425622050246
Q9EQP2	EH domain-containing protein 4	Ehd4	7	7	159050	174850	165430	141840	1.08667	0.768481	0.119909175685906
Q9EQY0	Serine/threonine-protein kinase/endoribonuclease IRE1	Ern1	6	6	121160	287950	76737	174690	1.62715	0.164155	0.702349217069919
Q9ER00	Syntaxin-12	Stx12	4	4	173710	156090	118500	112700	1.42647	0.301319	0.512450000936784
Q9ER72	Cysteine--tRNA ligase, cytoplasmic	Cars1	12	12	166060	137460	222680	176790	0.759807	0.451414	-0.396295577673275
Q9ERK4	Exportin-2	Cse1l	15	15	672760	566550	613980	551740	1.06313	0.693703	0.0883158050335914
Q9ERN0	Secretory carrier-associated membrane protein 2	Scamp2	1	1	57620	44005	51063	38120	1.13951	0.729752	0.188414716336856
Q9ERS2	NADH dehydrogenase [ubiquinone] 1 alpha subcomplex subunit 13	Ndufa13	2	2	82010	71292	73867	66636	1.09109	0.807489	0.125775583733377
Q9EST5	Acidic leucine-rich nuclear phosphoprotein 32 family member B	Anp32b	3	3	318970	290930	195470	222420	1.45947	0.273186	0.545449480150932
Q9ET26	E3 ubiquitin-protein ligase RNF114	Rnf114	9	9	931330	1178900	1369100	1336600	0.77992	0.204251	-0.358601635470999
Q9ET30	Transmembrane 9 superfamily member 3	Tm9sf3	3	3	68414	17695	10721	33462	1.94892	0.108796	0.962672653927489
Q9JHQ5	Leucine zipper transcription factor-like protein 1	Lztfl1	2	2	46967	38853	14746	28466	1.98602	0.0993847	0.989881895724314
Q9JHU4	Cytoplasmic dynein 1 heavy chain 1	Dync1h1	60	60	1480500	1296100	1436600	1565500	0.924886	0.724634	-0.112652678036919
Q9JHU9	Inositol-3-phosphate synthase 1	Isyna1	8	8	730680	723730	656150	521340	1.23518	0.232478	0.304719216532068
Q9JHW2	Omega-amidase NIT2	Nit2	2	2	47779	26568	51883	41947	0.792359	0.632699	-0.33577473649857
Q9JI48	Placenta-specific gene 8 protein	Plac8	1	1	303700	178410	164710	200400	1.32045	0.410064	0.401031171350493
Q9JI78	Peptide-N(4)-(N-acetyl-beta-glucosaminyl)asparagine amidase	Ngly1	4	4	69356	60117	80937	72945	0.841378	0.730017	-0.24917321254568
Q9JI90	E3 ubiquitin-protein ligase RNF14	Rnf14	2	2	13231	28347	40354	32316	0.572148	0.230741	-0.805539543495748
Q9JIF0	Protein arginine N-methyltransferase 1	Prmt1	2	2	16810	23485	34139	24969	0.681718	0.417521	-0.552752572628805
Q9JIF7	Coatomer subunit beta	Copb1	20	20	1277000	871650	972720	1006400	1.08566	0.613063	0.118571407032192
Q9JII6	Aldo-keto reductase family 1 member A1	Akr1a1	13	13	3044000	2881100	3084900	2993600	0.974764	0.94446	-0.0368758486143785
Q9JIL4	Na(+)/H(+) exchange regulatory cofactor NHE-RF3	Pdzk1	11	11	472570	401500	551980	527320	0.809849	0.286007	-0.30427520123412
Q9JIY5	Serine protease HTRA2, mitochondrial	Htra2	3	3	128610	137540	116390	33172	1.77953	0.102165	0.831495897558384
Q9JJG0	Transforming acidic coiled-coil-containing protein 2	Tacc2	4	4	149590	136340	220110	195990	0.687167	0.290784	-0.541268291776317
Q9JJK2	LanC-like protein 2	Lancl2	2	2	28704	20527	33024	20982	0.911584	0.866767	-0.133552653344166
Q9JJV2	Profilin-2	Pfn2	3	3	132890	150170	195460	140020	0.843746	0.662305	-0.245118868799647
Q9JKF1	Ras GTPase-activating-like protein IQGAP1	Iqgap1	17	17	303230	246740	312290	356560	0.822262	0.606836	-0.282329776338688
Q9JKR6	Hypoxia up-regulated protein 1	Hyou1	26	26	2775200	2163700	2379700	2358900	1.04227	0.773245	0.0597288744307704
Q9JKV1	Proteasomal ubiquitin receptor ADRM1	Adrm1	2	2	28160	20256	32620	29224	0.782873	0.613853	-0.353149741497408
Q9JKW0	ADP-ribosylation factor-like protein 6-interacting protein 1	Arl6ip1	2	2	80076	70024	89820	96113	0.80728	0.568607	-0.308858870282139
Q9JKX6	ADP-sugar pyrophosphatase	Nudt5	12	12	7953800	6833900	7776100	6946000	1.00446	0.927494	0.00641420481181886
Q9JKY5	Huntingtin-interacting protein 1-related protein	Hip1r	3	3	11008	12537	14125	9365.9	1.0023	0.964368	0.00331873467415616
Q9JL62	Glycolipid transfer protein	Gltp	2	2	35539	48307	33177	24941	1.44269	0.368912	0.528756902760252
Q9JLI8	Squamous cell carcinoma antigen recognized by T-cells 3	Sart3	11	11	303640	281450	180850	310940	1.18972	0.588842	0.250616161066671
Q9JLJ2	4-trimethylaminobutyraldehyde dehydrogenase	Aldh9a1	21	21	7897400	7184600	8273700	7623300	0.948732	0.82953	-0.0759267784307575
Q9JLQ0	CD2-associated protein	Cd2ap	3	3	48361	30166	35868	32606	1.14681	0.718523	0.19763249042273
Q9JLR9	HIG1 domain family member 1A, mitochondrial	Higd1a	1	1	31401	27118	31982	50103	0.712907	0.476626	-0.488213495497699
Q9JLV5	Cullin-3	Cul3	4	3	90185	75038	102170	88572	0.866212	0.720787	-0.207208017321563
Q9JMA1	Ubiquitin carboxyl-terminal hydrolase 14	Usp14	12	12	230670	245620	283870	237690	0.913203	0.843097	-0.130992970449105
Q9JMC3	DnaJ homolog subfamily A member 4	Dnaja4	11	11	933980	958780	1004100	1026700	0.932027	0.755884	-0.101556674772867
Q9JMH6	Thioredoxin reductase 1, cytoplasmic	Txnrd1	8	7	255810	263890	311880	233960	0.952111	0.942616	-0.0707990624056619
Q9JMH9	Unconventional myosin-XVIIIa	Myo18a	1	1	5875.1	7601.5	15646	11171	0.502539	0.137411	-0.992691286816322
Q9QUH0	Glutaredoxin-1	Glrx	4	4	997310	902280	863200	809310	1.13577	0.455411	0.183673229737949
Q9QUI0	Transforming protein RhoA	Rhoa	3	3	42840	58453	61310	55810	0.864865	0.776272	-0.209452980688598
Q9QUJ7	Long-chain-fatty-acid--CoA ligase 4	Acsl4	5	5	87869	92852	136570	132950	0.670529	0.258311	-0.576628174710472
Q9QUM9	Proteasome subunit alpha type-6	Psma6	4	4	238860	176770	177180	235150	1.008	0.928126	0.0115003595472745
Q9QUR7	Peptidyl-prolyl cis-trans isomerase NIMA-interacting 1	Pin1	1	1	71492	58262	33952	45277	1.63771	0.231789	0.711678515770561
Q9QXD6	Fructose-1,6-bisphosphatase 1	Fbp1	9	9	580900	656060	474810	540440	1.21838	0.262308	0.28496382088172
Q9QXK3	Coatomer subunit gamma-2	Copg2	8	7	157210	160950	178970	128360	1.03524	0.870803	0.0499638648588045
Q9QXN5	Inositol oxygenase	Miox	8	8	1722500	1553500	1375600	1220300	1.26199	0.190685	0.335700548481176
Q9QY76	Vesicle-associated membrane protein-associated protein B	Vapb	4	3	95553	125540	96955	97160	1.13898	0.672947	0.187741744015957
Q9QY93	dCTP pyrophosphatase 1	Dctpp1	2	2	81060	95730	107460	55075	1.0877	0.7665	0.121286253024617
Q9QYB1	Chloride intracellular channel protein 4	Clic4	6	6	150230	127150	195550	140800	0.824677	0.613037	-0.278099489761619
Q9QYC0	Alpha-adducin	Add1	1	1	30204	20471	10354	12471	2.22015	0.0562481	1.15065932348268
Q9QYE6	Golgin subfamily A member 5	Golga5	4	4	58659	57000	46470	45027	1.26407	0.556087	0.338081187336271
Q9QYF1	Retinol dehydrogenase 11	Rdh11	5	5	137570	123180	136050	138370	0.950186	0.937756	-0.073718377633548
Q9QYI3	DnaJ homolog subfamily C member 7	Dnajc7	14	14	858260	852040	1039400	859710	0.90058	0.620202	-0.151074064195498
Q9QYJ0	DnaJ homolog subfamily A member 2	Dnaja2	9	9	1016200	875370	841080	806170	1.14832	0.420799	0.199524639411411
Q9QYJ3	DnaJ homolog subfamily B member 1	Dnajb1	3	2	36350	35560	40161	32964	0.983385	1	-0.024172309875203
Q9QYY8	Spastin	Spast	2	2	11735	21366	19075	22732	0.791757	0.631504	-0.336869719399772
Q9QZ73	DCN1-like protein 1	Dcun1d1	3	3	134080	140360	66153	84517	1.82146	0.0895589	0.865098581985267
Q9QZ88	Vacuolar protein sorting-associated protein 29	Vps29	6	6	132910	109300	157920	154270	0.775842	0.490185	-0.366165895900418
Q9QZD9	Eukaryotic translation initiation factor 3 subunit I	Eif3i	6	6	56658	132340	120730	112620	0.809934	0.575344	-0.304124499550675
Q9QZE5	Coatomer subunit gamma-1	Copg1	13	12	529370	454940	530560	488290	0.966099	0.906302	-0.0497570099488964
Q9QZE7	Translin-associated protein X	Tsnax	1	1	3252900	3516500	1742500	3286600	1.34605	0.0984271	0.428727726776667
Q9QZQ1	Afadin	Afdn	9	9	399240	296150	304700	283920	1.18139	0.338824	0.24048575797093
Q9R062	Glycogenin-1	Gyg1	9	9	5182700	3672200	5365500	5430000	0.82024	0.318121	-0.285882144622582
Q9R0A0	Peroxisomal membrane protein PEX14	Pex14	3	3	264480	202430	166230	195640	1.29027	0.446681	0.367672978339297
Q9R0M6	Ras-related protein Rab-9A	Rab9a	2	2	64125	30144	38981	27213	1.42413	0.385302	0.510082970896991
Q9R0N0	Galactokinase	Galk1	3	3	47504	33037	48397	40144	0.909646	0.863065	-0.136622282668767
Q9R0P3	S-formylglutathione hydrolase	Esd	3	3	103450	66468	101750	175310	0.61329	0.161587	-0.705359749274731
Q9R0P5	Destrin	Dstn	8	8	806070	961590	1057700	1112200	0.814627	0.300543	-0.295787750800537
Q9R0P9	Ubiquitin carboxyl-terminal hydrolase isozyme L1	Uchl1	15	15	57737000	56519000	45647000	50517000	1.18814	0.323707	0.248701116273705
Q9R0Q3	Transmembrane emp24 domain-containing protein 2	Tmed2	2	2	53444	71102	58434	46781	1.18373	0.663776	0.243338290360507
Q9R0X4	Acyl-coenzyme A thioesterase 9, mitochondrial	Acot9	3	3	36941	23384	27515	18426	1.3131	0.497857	0.392973750169704
Q9R111	Guanine deaminase	Gda	19	19	1915100	2312000	2416400	2405100	0.876719	0.522145	-0.18981380565803
Q9R118	Serine protease HTRA1	Htra1	2	2	13551	15310	40210	29213	0.415727	0.0567608	-1.26629242179491
Q9R1M5	NACHT, LRR and PYD domains-containing protein 5	Nlrp5	51	51	44497000	39732000	49185000	44344000	0.900566	0.620143	-0.151096724574117
Q9R1P0	Proteasome subunit alpha type-4	Psma4	2	2	37099	45137	34893	76685	0.737027	0.523399	-0.440210598937089
Q9R1P1	Proteasome subunit beta type-3	Psmb3	4	4	185840	152600	126040	160710	1.18026	0.603873	0.239106603467589
Q9R1P4	Proteasome subunit alpha type-1	Psma1	5	5	240330	199630	219790	255790	0.925102	0.873785	-0.112315681693958
Q9R1T2	SUMO-activating enzyme subunit 1	Sae1	4	4	55871	74626	93210	61185	0.845215	0.737598	-0.242609391439815
Q9R1Z7	6-pyruvoyl tetrahydrobiopterin synthase	Pts	2	2	9738.9	14926	16027	9526.4	0.96523	0.96711	-0.0510558231302831
Q9WTM5	RuvB-like 2	Ruvbl2	10	10	225610	267180	302780	288410	0.833556	0.635918	-0.262648886183996
Q9WTP6	Adenylate kinase 2, mitochondrial	Ak2	6	6	982120	796150	683530	765480	1.22723	0.246226	0.295406838111008
Q9WTQ5	A-kinase anchor protein 12	Akap12	29	29	1102200	1005900	1208700	1260000	0.853931	0.434366	-0.227808224345593
Q9WTX5	S-phase kinase-associated protein 1	Skp1	15	15	12042000	13151000	11007000	11931000	1.09831	0.570375	0.135283323426521
Q9WTX6	Cullin-1	Cul1	36	36	4542100	4654800	4494500	4619900	1.00905	0.908168	0.0129999668203245
Q9WU28	Prefoldin subunit 5	Pfdn5	3	3	141920	105270	115140	127330	1.01947	0.90375	0.0278141220899563
Q9WU78	Programmed cell death 6-interacting protein	Pdcd6ip	29	29	2565900	2341000	3070400	2792600	0.836926	0.373484	-0.256827186382688
Q9WUA2	Phenylalanine--tRNA ligase beta subunit	Farsb	2	2	25063	17482	13887	15491	1.44819	0.364171	0.534253409345392
Q9WUD1	STIP1 homology and U box-containing protein 1	Stub1	3	3	32955	48501	70026	41840	0.728157	0.50611	-0.457678741498108
Q9WUK2	Eukaryotic translation initiation factor 4H	Eif4h	2	2	182840	179670	159410	174040	1.08715	0.767558	0.120550343976461
Q9WUL7	ADP-ribosylation factor-like protein 3	Arl3	4	4	202660	165240	206520	140260	1.0609	0.818735	0.0852929805563634
Q9WUM3	Coronin-1B	Coro1b	2	2	97199	79535	98240	98561	0.898034	0.80375	-0.155157939873645
Q9WUM4	Coronin-1C	Coro1c	6	6	247400	221060	257390	222190	0.976813	0.996165	-0.0338456281135957
Q9WUM5	Succinate--CoA ligase [ADP/GDP-forming] subunit alpha, mitochondrial	Suclg1	2	2	43173	34403	44003	40531	0.91769	0.878403	-0.1239213282633
Q9WUP7	Ubiquitin carboxyl-terminal hydrolase isozyme L5	Uchl5	2	2	30564	24182	50916	47685	0.555228	0.205915	-0.848848719838645
Q9WUQ2	Prolactin regulatory element-binding protein	Preb	2	2	25189	44172	37422	35062	0.956915	0.951854	-0.0635378736075357
Q9WUR9	Adenylate kinase 4, mitochondrial	Ak4	9	9	1363600	1204000	1398900	1215000	0.982287	0.977426	-0.0257834828864059
Q9WV32	Actin-related protein 2/3 complex subunit 1B	Arpc1b	1	1	22907	10930	15320	9513.7	1.36254	0.444555	0.44630243805783
Q9WV55	Vesicle-associated membrane protein-associated protein A	Vapa	9	8	2081300	1533800	1717300	1478300	1.13127	0.468294	0.177948720818604
Q9WV91	Prostaglandin F2 receptor negative regulator	Ptgfrn	3	3	47217	33767	58772	42347	0.800878	0.649637	-0.320345293236735
Q9WV98	Mitochondrial import inner membrane translocase subunit Tim9	Timm9	2	2	41293	17068	23070	15594	1.50944	0.315111	0.594013703779875
Q9WVA3	Mitotic checkpoint protein BUB3	Bub3	4	4	125270	30494	126320	67945	0.801812	0.554774	-0.318664161479913
Q9WVB3	Transducin-like enhancer protein 6	Tle6	29	29	29064000	28195000	32028000	27946000	0.95473	0.856057	-0.0668347227730873
Q9WVD5	Mitochondrial ornithine transporter 1	Slc25a15	9	9	442690	316880	324470	258630	1.30264	0.139494	0.381439603124022
Q9WVJ2	26S proteasome non-ATPase regulatory subunit 13	Psmd13	2	2	47993	24733	14803	26524	1.75977	0.172477	0.815386589136313
Q9WVL3	Solute carrier family 12 member 7	Slc12a7	1	1	8119.3	5280.6	11380	6043.6	0.769066	0.586473	-0.378820504804451
Q9WVP1	AP-1 complex subunit mu-2	Ap1m2	7	4	136970	98983	114890	99997	1.09803	0.746972	0.134921307777944
Q9Z0L4	Bone morphogenetic protein 15	Bmp15	6	6	102920	75904	125920	134750	0.686017	0.288481	-0.543684181612418
Q9Z0N1	Eukaryotic translation initiation factor 2 subunit 3, X-linked	Eif2s3x	11	11	508620	442880	558360	464110	0.93059	0.74958	-0.103782952473265
Q9Z0R6	Intersectin-2	Itsn2	10	10	699260	551060	498370	479510	1.2786	0.168105	0.354568035918818
Q9Z0S1	3(2),5-bisphosphate nucleotidase 1	Bpnt1	2	2	62531	39225	51763	39257	1.11795	0.763662	0.160858373490828
Q9Z0S9	Prenylated Rab acceptor protein 1	Rabac1	2	2	49861	50748	37321	54388	1.09705	0.797626	0.133624140597119
Q9Z0X1	Apoptosis-inducing factor 1, mitochondrial	Aifm1	13	13	563930	818380	890970	765210	0.834638	0.365623	-0.26077828489565
Q9Z0X4	cGMP-inhibited 3,5-cyclic phosphodiesterase A	Pde3a	3	3	58517	48310	45937	33624	1.34271	0.465305	0.425143012612415
Q9Z130	Heterogeneous nuclear ribonucleoprotein D-like	Hnrnpdl	1	1	77872	53669	37395	50690	1.49334	0.327373	0.578544274524086
Q9Z179	SHC SH2 domain-binding protein 1	Shcbp1	4	4	40188	61007	87550	78830	0.608216	0.287701	-0.717344013339129
Q9Z1D1	Eukaryotic translation initiation factor 3 subunit G	Eif3g	3	3	30217	48791	76766	69872	0.538796	0.183073	-0.892188367458508
Q9Z1E4	Glycogen [starch] synthase, muscle	Gys1	7	7	216460	163680	173170	158750	1.14528	0.662049	0.195695277572218
Q9Z1F9	SUMO-activating enzyme subunit 2	Uba2	8	8	202970	177460	274650	316460	0.643586	0.209771	-0.635795608412526
Q9Z1G3	V-type proton ATPase subunit C 1	Atp6v1c1	6	6	175850	181030	253910	203730	0.779827	0.499963	-0.358774103087083
Q9Z1J3	Cysteine desulfurase, mitochondrial	Nfs1	5	5	169310	172800	177090	180270	0.957326	0.955747	-0.0629178845297416
Q9Z1K5	E3 ubiquitin-protein ligase ARIH1	Arih1	4	4	139760	186100	195340	187150	0.851944	0.683607	-0.231169760698925
Q9Z1K7	Adenomatous polyposis coli protein 2	Apc2	2	2	1185000	2029100	1101600	2131000	0.994277	0.970752	-0.00828018413182016
Q9Z1R2	Large proline-rich protein BAG6	Bag6	3	3	201550	232120	131920	178990	1.39484	0.330709	0.480100625541735
Q9Z1Z0	General vesicular transport factor p115	Uso1	20	20	939450	862890	988900	871020	0.969042	0.91928	-0.045369376512921
Q9Z1Z2	Serine-threonine kinase receptor-associated protein	Strap	6	6	213470	115010	136270	112980	1.31787	0.413088	0.398212027935684
Q9Z204	Heterogeneous nuclear ribonucleoproteins C1/C2	Hnrnpc	3	3	205400	91488	167050	143510	0.955976	0.952355	-0.064953241359896
Q9Z210	Peroxisomal membrane protein 11B	Pex11b	2	2	47770	45446	43314	49671	1.00248	0.96403	0.00357960188632437
Q9Z266	SNARE-associated protein Snapin	Snapin	1	1	12131	14181	6716.5	13518	1.30035	0.512467	0.378903713225131
Q9Z280	Phospholipase D1	Pld1	7	7	170410	93449	67770	73426	1.86874	0.0771694	0.902067974955595
Q9Z2A0	3-phosphoinositide-dependent protein kinase 1	Pdpk1	8	8	174090	82931	244940	125050	0.69467	0.306015	-0.525600038266722
Q9Z2G6	Protein sel-1 homolog 1	Sel1l	3	3	116210	121210	88098	131500	1.08116	0.779053	0.112576556160225
Q9Z2I0	Mitochondrial proton/calcium exchanger protein	Letm1	11	11	228740	243590	219170	213810	1.09088	0.760456	0.12549478482347
Q9Z2I9	Succinate--CoA ligase [ADP-forming] subunit beta, mitochondrial	Sucla2	3	3	81129	99624	102960	90854	0.932611	0.893047	-0.100653194321209
Q9Z2M7	Phosphomannomutase 2	Pmm2	2	2	10842	50155	42754	62077	0.58186	0.245559	-0.78125521133838
Q9Z2U0	Proteasome subunit alpha type-7	Psma7	7	7	363870	428270	420920	511260	0.849772	0.419082	-0.234853130447536
Q9Z2U1	Proteasome subunit alpha type-5	Psma5	9	9	355380	263290	306820	316330	0.992811	0.97703	-0.010409402043591
Q9Z2V5	Histone deacetylase 6	Hdac6	1	1	29590	23105	33542	21875	0.950881	0.940713	-0.0726625353374021
Q9Z2W0	Aspartyl aminopeptidase	Dnpep	3	3	65350	40903	45078	41306	1.23001	0.59985	0.29866754858163
Q9Z2X1	Heterogeneous nuclear ribonucleoprotein F	Hnrnpf	4	3	185670	192190	102820	142080	1.54292	0.212468	0.625659030073116
Q9Z320	Keratin, type I cytoskeletal 27	Krt27	5	1	13231	16904	22756	24833	0.633235	0.330067	-0.659188074299475
