# Supplementary material for: Multi‐omics revealed that DCP1A and SPDL1 determine embryogenesis defects in postovulatory ageing oocytes
Source: Cell Prolif. 2024 Dec 4;58(3):e13766. doi: 10.1111/cpr.13766 (PMC11882766; doi:10.1111/cpr.13766)
Supplement: Supplementary file 3 — Table S2 [file CPR-58-e13766-s002.xlsx]

## Sheet: Sheet1
Supplemental Table 2 Differentially expressed genes in oocytes at Fresh and PostOA groups
gene	Fresh1	Fresh2	Fresh3	PostOA1	PostOA2	PostOA3	log2FoldChange	pvalue
2024-03-01	0	0	8	0	0	0	-3.80281	0.334641
2024-03-02	1573	2159	1672	637	636	421	-1.57697	1.32e-05
2024-03-03	34	0	0	58	0	30	1.17134	0.673568
2024-03-04	0	85	82	36	0	96	-0.243122	0.904229
2024-03-05	6561	11373	8485	4627	4662	6710	-0.683605	1.05e-05
2024-03-06	4396	8853	6654	600	1162	1280	-2.69578	3.14e-43
2024-03-07	10130	17686	14675	73	367	358	-5.79607	8.67e-60
2024-03-08	211	391	139	89	0	287	-1.05879	0.408627
2024-03-09	20	39	42	0	0	16	-2.92522	0.169121
2024-03-10	73	83	75	0	4	28	-3.14098	0.0270382
2024-09-01	0	0	1	1	0	1	0.96091	0.811799
2024-09-02	1372	2783	2506	873	1654	1371	-0.726877	0.00422242
2024-09-03	49	71	6	0	0	19	-3.04608	0.154207
2024-09-06	0	10	13	0	31	0	0.583609	0.864121
2024-09-07	594	1291	761	251	374	383	-1.33228	1.09e-05
2024-09-08	0	0	32	0	0	0	-5.80084	0.138472
2024-09-09	0	0	0	0	0	19	4.77243	0.224018
2024-09-10	0	6	0	0	0	0	-3.08922	0.435739
2024-09-11	127	649	477	289	594	532	0.288667	0.56926
2024-09-12	62	207	159	0	0	0	-9.47753	1.46e-09
2024-09-14	375	356	248	28	475	292	-0.454708	0.566444
2024-09-15	3934	5899	5207	1364	1664	1774	-1.6132	9.98e-21
AA414768	0	1	3	0	6	11	1.97902	0.592422
AA415398	44	78	38	174	232	235	2.05145	0.000312984
AA465934	17	0	3	0	0	0	-5.49709	0.160559
AA474331	22	119	69	0	41	35	-1.46581	0.323005
AA536875	122	469	431	457	1313	1230	1.60335	0.000614442
AA545190	4190	6095	4714	6382	5439	7435	0.407749	0.0515627
AA619741	1116	2129	1605	913	1236	1640	-0.331651	0.0812681
AA792892	215	276	198	232	247	343	0.252721	0.549632
Aaas	1209	1228	1229	453	630	1248	-0.759533	0.0226388
Aacs	15	28	6	27	0	0	-0.414821	0.870925
Aadac	59	27	24	0	41	70	-0.342077	0.832036
Aadacl3	0	0	7	0	0	0	-3.61051	0.360255
Aadat	34	0	29	25	79	0	0.611998	0.781152
Aaed1	3	0	6	0	0	0	-4.12713	0.294204
Aagab	42	74	37	182	92	65	1.36076	0.110108
Aak1	52	225	259	0	90	219	-0.918351	0.487847
Aamdc	0	39	5	24	0	0	-0.159966	0.960851
Aamp	917	1056	981	2425	1630	2073	1.11448	0.000887947
Aanat	22	0	0	0	0	0	-5.69222	0.146082
Aar2	0	0	8	0	0	0	-3.80281	0.334641
Aard	0	0	24	0	0	0	-5.38604	0.169272
Aars	38	130	63	0	129	23	-0.543977	0.720945
Aars2	0	0	0	59	0	0	7.1447	0.0676765
Aarsd1	0	0	3	0	0	0	-2.39139	0.549773
Aasdh	16	86	97	171	816	922	3.26673	1.8e-06
Aasdhppt	311	413	356	202	128	207	-0.952584	0.043974
Aass	68	206	140	56	106	336	0.203209	0.77756
Aatf	159	95	115	48	112	67	-0.795176	0.287295
AB124611	0	0	0	0	0	39	5.80641	0.138111
Abat	0	65	34	154	116	17	1.98064	0.18113
Abca1	0	0	10	0	0	0	-4.12424	0.294549
Abca12	169	583	341	245	190	250	-0.510349	0.301206
Abca13	261	460	294	91	239	162	-1.02625	0.035598
Abca14	0	0	21	0	0	0	-5.19352	0.185219
Abca16	0	0	5	0	0	0	-3.12615	0.430107
Abca17	1	0	0	0	1	0	0.0173265	0.996612
Abca2	46	316	257	0	30	21	-3.58008	0.00280441
Abca3	0	74	87	36	0	0	-1.58397	0.543913
Abca4	0	42	22	27	155	69	2.16119	0.133404
Abca5	195	105	91	0	33	0	-3.70519	0.0270753
Abca6	0	1	0	0	0	0	-0.944454	0.81696
Abca8b	39	18	43	0	34	33	-0.837189	0.612341
Abca9	10	19	0	0	80	28	1.85698	0.412407
Abcb10	53	44	95	41	48	59	-0.403765	0.632646
Abcb11	62	179	432	93	89	147	-0.971233	0.192366
Abcb1a	67	276	248	0	13	38	-3.64979	0.00176537
Abcb1b	670	887	526	0	62	11	-4.88998	1.02e-06
Abcb4	66	239	66	72	8	20	-1.51236	0.172949
Abcb5	49	144	90	0	20	105	-1.35869	0.342066
Abcb6	16	3	15	61	71	16	2.11688	0.111014
Abcb7	512	702	740	587	1004	1266	0.514756	0.0620125
Abcb8	78	78	99	146	82	78	0.36994	0.627317
Abcb9	266	315	206	191	321	424	0.18816	0.665707
Abcc1	0	8	21	0	0	2	-3.9658	0.303209
Abcc10	1	54	7	0	0	0	-6.49544	0.0401537
Abcc2	0	0	0	0	21	29	6.30892	0.105415
Abcc3	256	383	315	389	348	535	0.444354	0.217311
Abcc4	275	447	490	96	166	256	-1.26344	0.00309804
Abcc5	128	174	84	42	58	2	-1.75568	0.125088
Abcc6	0	1	31	0	0	29	-0.428628	0.902523
Abcc9	1	14	34	0	0	0	-6.34356	0.0487768
Abcd1	24	0	0	0	0	0	-5.81811	0.137291
Abcd3	215	212	225	402	452	899	1.34378	0.000986232
Abcd4	0	0	8	0	0	0	-3.80281	0.334641
Abce1	146	373	211	125	312	438	0.253384	0.613075
Abcf1	15	28	37	499	728	755	4.6669	1.47e-26
Abcf2	1369	1689	1493	2348	3310	3232	0.968019	6.19e-06
Abcf3	204	128	87	314	115	430	0.942791	0.186973
Abcg1	83	172	166	0	0	72	-2.82346	0.0991232
Abcg3	70	70	59	0	139	80	-0.0215695	0.988025
Abcg4	0	11	0	0	0	0	-3.9547	0.315271
Abcg8	0	0	22	0	0	0	-5.26059	0.179541
Abhd10	122	201	112	162	399	163	0.792029	0.190905
Abhd11	766	1017	1078	1103	992	1224	0.258166	0.368696
Abhd12	158	66	207	425	272	334	1.25173	0.0592835
Abhd13	7160	11003	9495	1574	2553	2572	-2.03583	1.63e-40
Abhd14a	29	33	13	0	0	0	-7.09867	0.00484446
Abhd15	31	0	10	0	0	0	-6.4976	0.0866859
Abhd16a	2913	3693	2598	63	339	162	-4.07657	3.79e-19
Abhd17a	216	195	122	0	0	0	-9.95663	2.53e-11
Abhd17b	924	1332	1127	2819	2616	3867	1.4846	4.5e-12
Abhd17c	328	1016	836	307	617	808	-0.299622	0.439436
Abhd2	0	31	69	0	0	5	-4.48726	0.10208
Abhd3	266	252	273	372	534	501	0.804835	0.044669
Abhd4	2737	4075	3849	1234	1820	3615	-0.741675	0.00329441
Abhd5	166	206	247	802	498	762	1.80018	3.2e-05
Abhd6	33	28	14	0	35	0	-1.18463	0.60975
Abhd8	0	1	0	0	0	0	-0.944454	0.81696
Abi1	1365	2061	1375	791	2098	2272	0.0536027	0.859662
Abi2	19	95	8	0	65	151	0.779658	0.635614
Abi3bp	173	372	439	0	52	109	-2.77441	0.0133139
Abl1	718	1874	1120	104	61	159	-3.43569	5.97e-17
Abl2	2432	5683	4456	3100	7979	7617	0.590239	0.0226407
Ablim1	63	146	108	284	457	519	2.03352	8.22e-07
Ablim2	1002	1815	1404	468	672	828	-1.08034	3.35e-07
Ablim3	0	21	0	0	0	0	-4.88214	0.21335
Abr	448	875	541	149	245	661	-0.900694	0.0539609
Abracl	0	0	7	0	0	0	-3.61051	0.360255
Abt1	99	78	77	0	0	0	-8.89539	2.31e-07
Abtb1	0	81	50	213	181	375	2.75321	0.0151984
Abtb2	139	159	151	1	164	66	-1.07044	0.364816
Acaa1a	0	32	8	0	0	0	-5.87717	0.133311
Acaa1b	0	0	0	30	0	0	6.16742	0.115059
Acaa2	0	0	16	0	42	60	2.51473	0.370003
Acaca	29	54	48	59	135	0	0.736801	0.632746
Acacb	20	0	43	21	73	0	0.555755	0.803872
Acad11	165	589	381	0	59	194	-2.3036	0.048542
Acad9	61	124	44	94	67	27	-0.0559945	0.95237
Acadl	64	241	254	27	60	114	-1.48444	0.0444928
Acadm	279	703	503	469	913	889	0.663576	0.044918
Acads	0	0	2	0	0	0	-1.81158	0.654031
Acadsb	186	364	269	382	259	243	0.269069	0.597356
Acadvl	0	10	8	0	0	0	-4.80681	0.220601
Acap2	1223	2040	1946	285	718	667	-1.65599	4.14e-08
Acap3	28	95	63	33	92	39	-0.0598429	0.947295
Acat1	4322	6532	5494	3259	4216	4050	-0.46479	0.00772159
Acat2	0	0	15	74	142	172	4.67513	0.0024222
Acbd3	5806	9877	7431	6860	10780	11692	0.360881	0.00576245
Acbd5	2515	5287	5356	2442	3212	3516	-0.460635	0.0295311
Acbd6	199	184	159	277	112	228	0.231616	0.71518
Acbd7	19	90	95	0	26	62	-1.32354	0.379487
Accsl	9798	16094	10548	29090	31308	40902	1.51155	2.31e-23
Acd	728	1063	836	542	1032	2025	0.361706	0.297109
Ace	1	0	1	0	0	0	-2.01011	0.617532
Ace2	33	0	0	34	0	18	0.45078	0.879716
Acer2	16	22	60	0	0	0	-7.43445	0.00161217
Acer3	61	117	158	96	73	73	-0.343372	0.632777
Acin1	388	927	678	669	829	492	0.144487	0.718878
Ackr3	60	103	124	0	0	0	-8.96994	8.86e-08
Ackr4	0	16	32	0	0	21	-1.38745	0.666292
Acly	1329	2370	2070	919	1663	3007	-0.098603	0.726609
Aco1	128	121	168	0	53	52	-2.18243	0.0813067
Acot1	0	0	0	0	1	0	0.979099	0.810371
Acot10	1	29	0	4	2	28	0.290965	0.906716
Acot11	1	0	6	0	0	0	-3.67788	0.351144
Acot2	8	25	0	0	0	0	-5.75067	0.141948
Acot3	125	370	288	300	565	370	0.765908	0.0995605
Acot4	29	1	0	0	0	0	-6.1212	0.117813
Acot5	0	21	51	65	0	0	0.380269	0.891377
Acot7	21	14	6	0	463	254	3.89899	0.00829518
Acot8	57	47	68	39	0	121	-0.270625	0.857409
Acot9	767	642	669	754	710	851	0.135975	0.713247
Acox1	286	396	313	332	390	593	0.387925	0.253033
Acox3	252	1085	735	542	1661	1983	1.05233	0.0187903
Acoxl	0	0	39	115	92	173	3.32249	0.0508575
Acp1	0	0	8	57	24	0	3.66749	0.187289
Acp2	0	0	0	60	0	0	7.16897	0.0667446
Acp5	114	146	75	27	45	0	-2.07253	0.131011
Acp6	958	1396	973	629	919	752	-0.496792	0.0837212
Acpp	348	442	378	128	186	152	-1.306	0.00205616
Acrv1	10	0	0	71	42	13	3.49955	0.0919682
Acsbg1	0	31	9	0	0	25	-0.735402	0.82631
Acsbg2	0	0	1	0	0	0	-0.944454	0.81696
Acsf2	0	0	2	1	0	0	-0.849797	0.833486
Acsl3	3753	6190	4762	2962	2515	4481	-0.53335	0.00962693
Acsl4	439	777	604	200	228	454	-1.05959	0.00244904
Acsl5	0	0	19	0	0	0	-5.04924	0.197888
Acsl6	56	58	44	123	97	134	1.17544	0.0944653
Acsm3	0	19	15	0	26	0	-0.194372	0.953461
Acsm4	14	0	0	0	0	0	-5.03771	0.198929
Acss2	0	0	40	0	0	0	-6.12262	0.117727
Acta1	1	3	2	2	2	3	0.313241	0.91386
Acta2	0	1	2	0	0	21	2.59723	0.499229
Actb	72	198	109	10	26	58	-2.05829	0.0136559
Actg1	78	272	284	358	691	783	1.58539	0.000820816
Actg2	0	0	0	0	39	0	6.12949	0.117328
Actl6a	497	580	506	158	156	337	-1.34205	0.000950331
Actn1	370	510	424	17	21	1	-4.9007	9.03e-09
Actn2	0	62	0	0	0	18	-1.7624	0.638461
Actn3	0	11	5	33	31	0	2.45309	0.31184
Actn4	535	644	624	505	274	450	-0.486498	0.266054
Actr10	646	1184	680	1572	2110	2962	1.41843	2.98e-10
Actr1a	2340	2980	2423	2260	3593	4936	0.429711	0.0345171
Actr1b	33	67	37	1	0	0	-6.92056	0.000310702
Actr2	2446	4364	3774	2220	1684	2225	-0.694605	0.00704782
Actr3	2520	3466	3089	3628	3142	3975	0.292413	0.200104
Actr3b	5	49	60	155	95	29	1.63662	0.150278
Actr5	0	14	42	1	41	0	-0.305304	0.907404
Actr6	169	127	73	1	186	148	-0.374083	0.758913
Actr8	392	435	469	179	72	135	-1.66374	0.00342389
Acvr1	20	81	110	0	0	19	-3.68451	0.0457748
Acvr1b	1109	2431	1794	266	426	373	-2.25638	2.21e-17
Acvr1c	0	0	0	0	0	1	0.979099	0.810371
Acvr2a	134	481	367	0	46	87	-2.98509	0.00741112
Acvr2b	32	7	0	0	16	54	0.305936	0.899951
Acy1	20	0	0	30	53	22	2.07088	0.345907
Acy3	0	14	0	0	0	0	-4.3002	0.274042
Acyp1	0	10	0	0	0	0	-3.81831	0.33263
Acyp2	0	0	9	0	0	17	0.622974	0.869045
Ada	15	33	21	309	231	172	3.54725	1.78e-07
Adad1	38	0	0	0	0	0	-6.48253	0.0975204
Adad2	74	112	32	0	0	92	-1.56603	0.424272
Adam10	1015	2305	1669	338	416	692	-1.7582	1.45e-11
Adam12	61	76	58	0	115	46	-0.382057	0.794599
Adam15	0	0	0	0	44	0	6.30346	0.107208
Adam17	1418	2663	1288	550	724	830	-1.30729	1.6e-06
Adam19	0	1	0	0	0	0	-0.944454	0.81696
Adam1a	3	0	6	0	0	0	-4.12713	0.294204
Adam22	11	147	99	0	17	45	-2.09898	0.167767
Adam28	0	0	0	0	46	49	7.25565	0.0224804
Adam32	35	140	92	0	102	59	-0.728899	0.608615
Adam7	44	0	21	0	0	0	-7.13064	0.0313903
Adam8	39	87	90	0	0	0	-8.53302	2.69e-06
Adam9	296	838	736	208	178	261	-1.42174	0.000703033
Adamts1	0	0	9	0	0	0	-3.97246	0.313055
Adamts12	0	17	11	0	0	0	-5.42648	0.166058
Adamts15	1	0	0	0	0	1	0.0173265	0.996612
Adamts16	0	0	0	0	0	1	0.979099	0.810371
Adamts17	137	247	307	0	57	84	-2.44638	0.036167
Adamts18	0	0	6	44	0	0	3.31506	0.380272
Adamts19	26	102	21	58	142	26	0.821404	0.437405
Adamts2	0	6	9	0	1	1	-2.86541	0.461753
Adamts3	99	212	130	198	201	190	0.531139	0.305226
Adamts4	11	69	41	0	55	65	-0.0316945	0.984307
Adamts5	0	1	0	0	0	0	-0.944454	0.81696
Adamts6	0	0	6	0	0	0	-3.38857	0.391324
Adamts9	37	78	54	78	101	32	0.492175	0.580424
Adamtsl1	207	359	151	487	498	340	1.00682	0.0462109
Adamtsl3	0	4	16	0	0	0	-5.06596	0.196389
Adamtsl5	0	0	1	0	0	0	-0.944454	0.81696
Adar	727	1040	808	759	1489	1005	0.35798	0.254798
Adarb1	80	105	66	2	41	100	-1.0342	0.373406
Adarb2	90	83	63	0	43	0	-2.51976	0.179082
Adat1	0	129	70	54	49	172	0.598218	0.671987
Adat2	0	12	0	0	0	0	-4.07929	0.29995
Adck1	47	23	59	72	90	158	1.17842	0.154267
Adck3	1	13	20	76	22	158	2.98855	0.0175346
Adck4	0	22	0	22	0	23	1.45239	0.647365
Adcy1	1	3	6	0	16	0	0.737644	0.831907
Adcy10	0	11	0	52	0	46	3.59198	0.183779
Adcy2	16	118	122	23	25	0	-2.07723	0.173293
Adcy3	13	127	37	0	0	0	-8.0927	0.000117771
Adcy5	252	319	194	0	141	131	-1.65994	0.166076
Adcy6	120	131	62	0	13	0	-4.63108	0.00391638
Adcy8	79	118	166	118	152	286	0.576419	0.310448
Adcy9	21	151	157	198	372	324	1.56813	0.0246952
Adcyap1r1	326	362	206	75	88	79	-1.87554	0.000640491
Add1	1022	2989	2208	407	1043	1218	-1.20055	0.000424108
Add2	97	39	57	152	133	9	0.672283	0.55713
Add3	995	1866	1487	210	437	363	-2.07773	9.65e-13
Adgb	0	15	0	0	0	0	-4.39914	0.262957
Adgra2	4216	7524	5083	440	850	1524	-2.63669	2.14e-22
Adgra3	17	0	11	0	0	25	-0.734673	0.827743
Adgrb1	74	42	37	0	0	0	-8.21569	3.74e-05
Adgrb2	0	36	4	0	0	0	-5.84338	0.135577
Adgrb3	389	580	333	91	241	179	-1.36284	0.00397822
Adgrd1	94	77	36	0	16	73	-1.56581	0.296378
Adgre1	0	0	0	1	0	0	0.979099	0.810371
Adgre4	71	143	203	15	147	157	-0.473338	0.586946
Adgre5	0	6	1	0	0	0	-3.35565	0.39607
Adgrg1	299	458	297	0	16	28	-4.74782	1.63e-07
Adgrg2	0	5	0	0	0	0	-2.82994	0.476459
Adgrg5	22	13	10	27	12	0	-0.0384799	0.984501
Adgrg6	39	66	16	0	0	0	-7.72829	0.000453631
Adgrl1	0	0	0	0	1	0	0.979099	0.810371
Adgrl2	67	174	157	0	47	87	-1.70399	0.188594
Adgrl3	27	0	41	1	0	69	-0.428315	0.863147
Adgrl4	11	9	6	0	0	32	-0.103494	0.970309
Adgrv1	37	11	54	0	125	17	0.323834	0.851623
Adh1	21	12	0	24	0	0	-0.222033	0.945138
Adh4	0	28	12	52	0	72	1.90003	0.379207
Adh5	6957	9822	7417	3277	3467	4653	-1.07025	3.46e-10
Adh6-ps1	0	0	0	0	41	0	6.20162	0.113044
Adh7	0	0	9	0	0	0	-3.97246	0.313055
Adhfe1	28	79	113	85	39	29	-0.265809	0.788184
Adi1	58	71	63	0	0	0	-8.43297	4.85e-06
Adig	0	0	23	0	0	7	-1.99911	0.597741
Adipor1	48	48	52	177	65	0	0.981584	0.520287
Adipor2	183	185	141	169	590	929	1.56451	0.00483436
Adk	1087	1739	1300	536	856	1154	-0.71367	0.00183292
Adm	21	0	0	0	0	0	-5.62491	0.150958
Adm2	145	375	76	1610	1284	1526	3.04562	6.39e-10
Adnp	0	0	1	0	0	0	-0.944454	0.81696
Adnp2	409	1879	1130	440	284	216	-1.5878	0.00300505
Ado	0	26	8	0	0	0	-5.65488	0.148771
Adora2b	0	4	0	0	0	15	1.90242	0.62001
Adpgk	952	1830	1566	141	331	165	-2.70583	3.48e-12
Adprh	428	596	249	176	88	488	-0.847253	0.175953
Adprhl2	0	12	0	25	0	0	1.80716	0.631121
Adprm	71	130	59	0	18	67	-1.82647	0.194103
Adra1b	15	0	0	0	0	33	0.411008	0.912735
Adra2a	0	1	10	0	0	0	-4.23609	0.281397
Adra2b	0	0	2	0	0	0	-1.81158	0.654031
Adrb3	0	0	22	0	0	0	-5.26059	0.179541
Adrbk1	40	76	70	0	11	0	-4.04105	0.0254481
Adrm1	48	99	29	652	754	1038	3.84686	3.46e-17
Adss	656	950	624	2060	2640	2703	1.75792	7.11e-14
Adtrp	700	937	1082	237	462	734	-0.999335	0.00445441
Aebp1	1	0	0	0	0	1	0.0173265	0.996612
Aebp2	406	1099	742	888	805	1301	0.503931	0.106707
Aen	18	76	72	54	84	72	0.46286	0.587015
Aes	115	224	97	992	459	768	2.49635	1.12e-06
AF067061	0	0	1	0	0	0	-0.944454	0.81696
AF067063	29	24	18	0	0	0	-7.05693	0.00530714
Afap1	30	30	52	19	161	204	1.61106	0.0917036
Afap1l1	15	0	44	0	0	0	-6.80655	0.0537695
Afap1l2	7530	13382	12062	6555	9934	12630	-0.171256	0.207644
Aff1	122	373	309	178	193	400	-0.0190898	0.969206
Aff3	1	61	45	78	143	203	2.12122	0.0546164
Aff4	149	228	177	96	197	116	-0.400747	0.470769
Afg3l1	23	0	1	0	1	0	-4.84058	0.213048
Afg3l2	1814	2368	2209	2995	3905	5819	0.961997	1.1e-07
Afmid	3	12	9	0	22	1	0.0316096	0.989927
Afp	13	0	0	0	0	0	-4.93028	0.208808
Aftph	366	418	385	286	472	405	-0.0191579	0.959376
Agap1	41	177	87	105	66	177	0.311379	0.671739
Agap2	0	0	1	0	0	0	-0.944454	0.81696
Agap3	157	293	231	588	1319	779	2.03179	1.84e-07
Agbl1	0	26	22	0	0	46	-0.196355	0.949044
Agbl2	395	370	882	341	1224	745	0.435084	0.404121
Agbl3	70	180	308	71	84	291	-0.385258	0.601206
Agbl5	54	53	16	0	98	59	0.169298	0.914786
Agfg1	228	234	221	765	802	731	1.77503	4.95e-06
Agfg2	490	681	484	112	354	349	-1.0863	0.0143365
Aggf1	191	304	222	226	269	209	0.0510962	0.91155
Agk	734	943	827	843	1467	1076	0.448301	0.135009
Agl	172	255	280	107	140	110	-0.928071	0.069324
Agmo	0	0	5	0	0	0	-3.12615	0.430107
Ago1	0	1	0	0	50	1	5.54907	0.107509
Ago2	43	101	79	53	67	159	0.305007	0.674123
Ago3	646	1655	1323	422	775	1510	-0.444189	0.219869
Ago4	0	58	3	0	0	0	-6.43366	0.0984271
Agpat1	333	1008	649	76	348	570	-1.0501	0.0645802
Agpat2	0	0	6	0	0	0	-3.38857	0.391324
Agpat3	22	120	90	0	0	11	-4.54679	0.00847517
Agpat5	372	805	600	225	188	222	-1.37092	0.000497704
Agpat6	486	1021	924	632	606	444	-0.38725	0.327454
Agpat9	145	215	381	212	333	307	0.225918	0.652997
Agps	1981	3991	3004	716	1415	1838	-1.18444	4.22e-07
Agr3	124	428	279	745	748	820	1.62408	5.21e-05
Agrn	52	55	29	0	0	0	-7.96485	0.000113078
Agt	1	12	23	0	0	60	0.522034	0.84569
Agtpbp1	858	2113	1576	1454	2326	3494	0.696532	0.00488052
Agtr1b	33	1	0	0	0	0	-6.30446	0.107139
Agtrap	0	13	8	25	1	0	0.916002	0.754919
Ahctf1	4622	9894	8099	3291	5370	5356	-0.640996	0.000290531
Ahcyl1	583	1010	786	522	591	801	-0.281792	0.259563
Ahcyl2	43	91	39	57	192	261	1.51146	0.0375283
Ahdc1	103	131	173	31	208	219	0.0513562	0.945825
Ahi1	0	32	0	0	23	31	0.915498	0.767591
Ahnak	10	68	78	18	110	131	0.732153	0.485384
Ahr	654	1247	950	767	789	683	-0.240851	0.449316
Ahrr	0	6	6	0	0	0	-4.2409	0.280839
Ahsa1	7989	11584	10346	8405	8426	10044	-0.112018	0.519369
Ahsa2	127	227	210	389	288	325	0.944267	0.0473452
Ahsg	0	21	26	1	0	0	-5.26181	0.119547
AI118078	58	13	10	26	55	16	0.0831525	0.950621
AI182371	2	0	0	0	0	0	-2.19276	0.584649
AI314180	2438	4839	4816	1140	3582	3321	-0.603378	0.0515734
AI413582	75	84	90	169	67	125	0.625945	0.399477
AI414108	0	0	0	0	0	18	4.6948	0.231764
AI427809	0	24	17	0	0	43	-0.0526129	0.986694
AI429214	137	56	77	258	309	362	1.64898	0.0105805
AI463170	7	0	0	20	0	5	1.73523	0.634331
AI467606	0	0	25	0	0	0	-5.44489	0.16461
AI506816	21	0	0	67	24	0	2.03193	0.463707
AI597479	238	514	326	134	164	137	-1.20616	0.00714464
AI606473	0	0	0	0	0	1	0.979099	0.810371
AI607873	0	0	0	1	0	0	0.979099	0.810371
AI661453	0	0	7	0	0	0	-3.61051	0.360255
AI837181	18	0	0	0	0	0	-5.40177	0.168017
AI846148	913	1611	1269	358	246	302	-1.95283	5.53e-08
AI854703	0	0	11	0	0	0	-4.26156	0.278459
AI987944	1554	2729	1889	10897	12404	15637	2.69962	8.5e-79
Aida	693	722	927	333	645	1366	-0.137394	0.740366
Aifm1	150	406	296	217	323	336	0.119401	0.774569
Aifm2	0	0	6	0	0	0	-3.38857	0.391324
Aig1	135	129	83	113	318	250	0.885974	0.147379
Aim1	41	188	175	327	929	718	2.36835	1.7e-05
Aimp1	15	31	28	0	75	50	0.678038	0.680635
Aimp2	76	55	45	234	224	298	2.04538	0.000830015
Aip	152	84	83	50	0	62	-1.58872	0.252157
Aire	230	92	180	67	60	15	-1.78425	0.0535249
Airn	5	0	0	0	0	36	2.13345	0.572338
Ajap1	0	0	0	0	0	10	3.85234	0.328337
AK010878	18	39	10	0	0	17	-2.23177	0.352302
Ak1	0	1	0	0	1	0	0.0173265	0.996612
Ak2	864	750	601	1700	1038	1508	0.954904	0.0200832
Ak3	0	0	0	0	0	1	0.979099	0.810371
Ak4	4089	6768	5182	1241	2710	2208	-1.37096	1.34e-09
Ak5	115	134	234	93	243	146	-0.0125171	0.984046
Ak6	0	0	0	0	34	52	7.08301	0.0314326
Ak7	30	25	17	85	55	22	1.28911	0.245653
Ak8	0	11	0	0	0	25	1.19472	0.751457
Akap1	308	762	742	22	121	174	-2.58247	2.51e-05
Akap10	2009	3258	2691	847	863	1009	-1.49413	4.1e-12
Akap11	707	1120	1529	272	872	660	-0.914974	0.0253058
Akap12	1679	4173	3515	1498	3882	5116	0.151492	0.618488
Akap13	434	1019	933	169	441	555	-1.04787	0.00922643
Akap17b	1078	1647	1473	564	1432	2040	-0.130596	0.685654
Akap4	0	0	4	0	0	0	-2.80509	0.480469
Akap5	0	0	0	0	0	47	6.07502	0.120647
Akap6	17	4	31	0	0	20	-1.80132	0.480418
Akap7	927	1732	1610	943	1378	2112	0.0496122	0.831251
Akap8	0	52	35	245	329	361	3.63635	0.00038936
Akap8l	0	9	11	0	0	11	-1.01975	0.786985
Akap9	69	58	144	698	552	907	2.9882	4.17e-09
Akip1	187	251	304	518	437	767	1.22551	0.00147544
Akirin1	90	132	47	90	41	133	-0.0127419	0.987461
Akirin2	11106	17435	10506	5169	5057	7848	-1.09068	1.62e-08
Akna	3	41	28	0	0	1	-5.8629	0.0181113
Aknad1	96	154	91	0	27	13	-3.16912	0.0117813
Akp3	0	8	0	0	0	0	-3.49938	0.375612
Akr1a1	428	312	305	3197	3133	3818	3.23345	2.13e-21
Akr1b8	27	16	21	0	0	0	-6.93621	0.00798125
Akr1c14	0	9	0	12	47	26	3.52311	0.109982
Akr1c19	0	24	10	54	0	0	1.32278	0.657842
Akr1c20	1	0	0	0	0	0	-0.944454	0.81696
Akr1c6	4	0	0	0	0	0	-3.21405	0.416872
Akr1cl	23	50	128	0	98	58	-0.43845	0.77255
Akr1e1	0	11	26	131	39	30	2.79057	0.0672376
Akr7a5	0	18	5	0	0	50	1.05991	0.749011
Akt1	1659	3416	2547	1063	1596	1488	-0.816159	0.00010085
Akt1s1	136	89	153	331	723	453	1.93201	0.000299609
Akt2	516	1328	660	496	607	714	-0.373272	0.240221
Akt3	541	1135	945	270	1107	905	-0.214506	0.616244
Aktip	493	628	490	855	1210	1394	1.08829	3.26e-05
Alad	0	11	7	1	0	0	-3.82753	0.329398
Alas1	1221	1418	1358	271	346	495	-1.88361	3.83e-12
Alas2	0	11	0	0	0	0	-3.9547	0.315271
Alb	2	4	1	4	2	4	0.627496	0.81179
Alcam	0	0	8	0	1	0	-2.84103	0.471035
Aldh16a1	0	12	9	0	18	0	-0.026446	0.994313
Aldh18a1	902	1273	1332	600	238	383	-1.385	0.00340001
Aldh1a1	1	0	0	0	0	0	-0.944454	0.81696
Aldh1a2	638	862	573	105	0	36	-3.62949	0.0333998
Aldh1a3	0	0	4	0	0	0	-2.80509	0.480469
Aldh1a7	0	0	0	31	0	0	6.21483	0.112273
Aldh1l1	0	40	42	0	57	0	-0.353556	0.899842
Aldh1l2	0	6	0	0	0	0	-3.08922	0.435739
Aldh2	165	240	236	373	153	389	0.586683	0.288482
Aldh3a2	35	81	119	116	351	220	1.58319	0.0187331
Aldh3b1	0	0	0	0	1	0	0.979099	0.810371
Aldh3b2	0	27	29	0	0	0	-6.46476	0.0844564
Aldh4a1	434	661	951	248	616	270	-0.805241	0.0979287
Aldh5a1	61	114	153	1	117	102	-0.683458	0.570962
Aldh6a1	61	154	120	267	169	345	1.31969	0.0160125
Aldh7a1	106	359	287	277	65	43	-0.590928	0.507073
Aldh8a1	1	0	0	0	0	0	-0.944454	0.81696
Aldh9a1	930	1271	1072	1243	1758	1837	0.570648	0.00809194
Aldoa	54	23	90	81	169	296	1.53071	0.0582192
Aldoart1	0	0	0	0	0	1	0.979099	0.810371
Aldoart2	22	78	25	0	0	0	-7.67667	0.000502179
Aldob	0	2	0	0	1	1	0.129277	0.974361
Alg1	231	314	84	34	54	43	-2.25251	0.00191635
Alg10b	1379	3338	2886	886	973	960	-1.3212	1.41e-06
Alg11	95	85	119	0	30	3	-3.25393	0.0235342
Alg12	66	34	47	0	0	18	-3.45692	0.0722107
Alg13	3119	5777	5260	2163	4852	5935	-0.151747	0.515708
Alg14	15	10	17	14	0	0	-1.26119	0.632012
Alg2	574	980	858	38	541	380	-1.40874	0.0351384
Alg3	54	89	27	0	0	0	-8.22263	3.06e-05
Alg5	5	0	19	0	0	0	-5.48703	0.161333
Alg8	14	10	20	51	0	48	1.20769	0.498398
Alg9	254	133	260	81	39	168	-1.30854	0.0749476
Alk	0	6	0	0	0	0	-3.08922	0.435739
Alkbh1	34	34	112	55	145	32	0.422956	0.675195
Alkbh2	369	822	563	365	571	600	-0.138306	0.648396
Alkbh3	0	0	0	0	7	17	5.20919	0.183915
Alkbh5	1870	3355	2143	1321	1644	2345	-0.45406	0.0159264
Alkbh6	0	26	9	0	64	0	1.12146	0.710101
Alkbh7	63	32	36	23	128	85	0.65715	0.503404
Alkbh8	0	0	11	0	46	0	2.0887	0.578328
Alms1	994	2013	1682	74	352	270	-2.77221	3.82e-10
Alms1-ps2	18	29	29	0	11	0	-2.77049	0.225661
Alox12	75	74	25	157	334	306	2.11527	0.00192183
Alox15	0	0	0	1	41	0	6.24782	0.110366
Alpk2	0	0	5	0	0	0	-3.12615	0.430107
Alpl	34	13	9	0	0	0	-6.83046	0.0131243
Als2	427	527	410	434	1618	1441	1.27395	0.00234986
Als2cl	0	3	0	1	0	0	-1.14517	0.775631
Als2cr11	0	0	1	0	48	10	5.68952	0.0740026
Als2cr12	0	0	1	0	0	0	-0.944454	0.81696
Alx1	0	5	16	22	72	0	2.36204	0.30996
Alyref	20	43	40	1	55	0	-0.82401	0.671207
Alyref2	386	558	553	223	582	847	0.0583432	0.886912
Amacr	142	184	132	203	172	37	0.0276264	0.973214
Ambra1	24	53	51	327	431	274	3.12961	1.42e-08
Amdhd2	0	0	5	0	0	31	2.33261	0.538735
Amer1	191	146	145	222	271	345	0.724625	0.154838
Amfr	12700	20447	15833	441	1122	1451	-4.07878	1.54e-62
Amh	0	0	0	0	1	0	0.979099	0.810371
Amigo1	21	0	0	0	0	0	-5.62491	0.150958
Ammecr1	107	42	9	50	0	44	-0.852897	0.611376
Ammecr1l	825	1826	1010	316	642	775	-1.06714	0.000536409
Amn1	34	12	46	93	3	135	1.23814	0.351754
Amot	47	30	6	0	22	71	-0.219603	0.902063
Amotl1	22	88	0	51	1	0	-0.515709	0.832334
Ampd2	182	170	99	192	256	246	0.585781	0.294996
Ampd3	959	2965	2892	610	1143	1000	-1.22731	0.000284311
Amph	0	0	8	0	0	0	-3.80281	0.334641
Amy1	0	0	10	0	0	0	-4.12424	0.294549
Amz2	71	134	333	248	99	133	0.0239374	0.975756
Anapc1	2490	4921	3872	847	2044	2263	-1.14103	6.62e-06
Anapc10	355	373	380	2119	2592	3302	2.82639	2.36e-30
Anapc11	320	302	404	95	71	177	-1.64271	0.00180447
Anapc13	42	46	64	0	18	1	-3.03757	0.0749361
Anapc15	235	301	228	1246	1472	1349	2.44757	2.4e-15
Anapc16	696	596	772	1038	974	907	0.519536	0.173504
Anapc2	39	29	51	132	218	132	2.00653	0.00532534
Anapc4	1562	2259	1702	812	1166	1047	-0.840949	0.000381536
Anapc5	1381	1834	1513	2417	2054	3688	0.787796	0.0011827
Anapc7	391	488	678	1023	1168	1098	1.11965	0.000835047
Ang4	0	0	0	0	0	15	4.43318	0.25928
Angel1	883	1380	1179	546	701	902	-0.668787	0.00216328
Angel2	1965	3983	2788	2480	3585	4327	0.285941	0.0733319
Angpt1	5	38	82	99	96	87	1.3416	0.198443
Angpt2	150	89	45	24	1	0	-3.2626	0.0453394
Angptl1	0	1	0	0	0	0	-0.944454	0.81696
Angptl2	684	1141	838	328	1371	1034	0.0021573	0.995892
Angptl4	0	0	14	0	0	0	-4.60907	0.240483
Ank	289	602	619	32	164	62	-2.51561	6.46e-05
Ank1	0	14	25	0	0	0	-5.98105	0.12653
Ank3	269	589	296	255	434	656	0.223108	0.567863
Ankdd1b	48	0	1	67	0	20	0.707087	0.773424
Ankfy1	770	983	817	512	570	1034	-0.321429	0.272811
Ankhd1	0	35	10	1	1	71	0.655012	0.77645
Ankib1	74	386	180	47	183	23	-1.13484	0.2143
Ankle2	861	1659	1598	1139	1125	1762	0.0109024	0.964766
Ankmy1	16	0	0	28	166	0	3.2708	0.193562
Ankmy2	0	1	0	0	0	1	0.0173265	0.996612
Ankra2	94	117	140	291	87	112	0.671193	0.387626
Ankrd10	3	3	70	0	0	60	-0.64547	0.798812
Ankrd11	110	84	58	68	69	29	-0.558661	0.533274
Ankrd12	549	1114	862	670	355	677	-0.456051	0.252389
Ankrd13a	99	281	162	530	789	866	2.09122	7.52e-09
Ankrd13b	0	10	0	0	0	1	-2.85653	0.468578
Ankrd13c	597	1480	1065	746	1530	1592	0.33675	0.238357
Ankrd13d	0	8	0	0	0	0	-3.49938	0.375612
Ankrd16	111	113	95	113	35	116	-0.244404	0.757354
Ankrd17	8983	23350	18558	5841	16173	18623	-0.322623	0.240522
Ankrd22	0	85	0	37	0	30	0.127763	0.963491
Ankrd24	0	1	26	0	14	0	-0.910402	0.80786
Ankrd26	490	1287	1606	425	974	1797	-0.123673	0.777579
Ankrd27	27	82	26	129	244	325	2.41739	0.000196315
Ankrd28	1268	2692	1772	905	1348	1576	-0.540408	0.00840538
Ankrd32	148	302	206	99	5	231	-0.985616	0.324634
Ankrd33b	70	94	77	130	42	42	0.0348219	0.96946
Ankrd34b	0	0	0	33	0	0	6.30521	0.10711
Ankrd34c	0	13	7	0	0	23	0.101103	0.978344
Ankrd36	0	0	25	0	52	15	1.381	0.645869
Ankrd37	14	50	2	0	0	0	-6.7343	0.0209398
Ankrd39	0	0	1	0	0	0	-0.944454	0.81696
Ankrd40	872	1330	1072	564	703	810	-0.632647	0.00630512
Ankrd42	157	208	163	110	225	348	0.289409	0.567405
Ankrd44	4664	6888	5856	5241	8485	13196	0.582536	0.00155649
Ankrd46	131	369	237	52	104	146	-1.26496	0.0208159
Ankrd49	12	59	0	66	20	40	1.16067	0.486021
Ankrd50	279	514	287	0	158	309	-1.38547	0.239866
Ankrd52	45	29	97	0	314	133	1.24051	0.395811
Ankrd54	0	0	16	0	28	0	0.832793	0.824419
Ankrd6	1581	3051	2903	2333	3604	4017	0.432071	0.022608
Ankrd66	9	28	72	0	0	0	-7.53789	0.0013775
Anks1	40	136	0	89	20	23	-0.0307434	0.985037
Anks1b	71	218	90	34	114	140	-0.38604	0.598233
Anks3	0	8	13	0	0	0	-5.08247	0.194916
Anks4b	58	102	136	547	683	1145	2.99848	4.07e-14
Anks6	0	1	5	0	0	51	2.83256	0.426144
Ankzf1	30	117	48	0	58	103	-0.353025	0.811006
Anln	7392	13684	12247	3409	4108	5794	-1.2965	1.05e-19
Ano1	0	0	45	0	0	0	-6.29249	0.107812
Ano10	17	12	26	185	179	407	3.71685	5.51e-08
Ano2	183	469	339	24	0	110	-2.97693	0.010531
Ano3	0	0	11	0	0	0	-4.26156	0.278459
Ano4	22	53	0	49	0	36	0.406223	0.853977
Ano5	0	15	10	0	0	18	-0.587941	0.87332
Ano6	162	273	303	0	1	22	-5.24482	6.36e-06
Ano8	5	31	14	0	0	0	-6.31482	0.0391395
Anp32a	697	745	771	2161	1695	2121	1.46741	3.36e-06
Anp32b	3838	5708	4641	2847	2477	3447	-0.648618	0.00187311
Anp32e	453	801	401	665	655	1011	0.53037	0.107882
Anpep	0	0	5	0	0	0	-3.12615	0.430107
Antxr1	0	35	2	1	0	0	-4.75371	0.217397
Antxr2	328	643	380	1132	1059	1956	1.65043	1.39e-08
Anxa1	0	0	9	0	0	0	-3.97246	0.313055
Anxa11	0	17	13	0	0	17	-0.942735	0.792213
Anxa2	115	129	218	49	23	58	-1.80089	0.0160371
Anxa4	58	95	106	158	57	166	0.644199	0.383153
Anxa5	417	516	353	184	105	114	-1.56875	0.00420678
Anxa6	7	1	41	1	49	79	1.17362	0.505457
Anxa7	11273	17095	14129	31028	29456	39704	1.27745	1.95e-15
Anxa8	0	0	1	0	0	1	0.0173265	0.996612
Aoc1	0	0	0	0	0	32	5.52174	0.158697
Aoc3	0	0	1	0	0	0	-0.944454	0.81696
Aox2	0	14	8	0	0	0	-5.06999	0.196028
Aox4	266	291	158	61	81	273	-0.952459	0.150392
Ap1ar	318	994	708	235	422	563	-0.681935	0.0756324
Ap1b1	319	420	485	1153	1792	2920	2.2028	6.14e-15
Ap1g1	891	1587	1449	1049	1455	2742	0.387407	0.138162
Ap1m1	260	364	225	519	1133	841	1.55047	4.34e-05
Ap1m2	841	1614	1218	391	383	579	-1.39193	1.01e-07
Ap1s1	39	60	18	204	95	216	2.20994	0.00464969
Ap1s2	179	413	141	622	728	718	1.60153	0.000205577
Ap1s3	34	78	56	149	23	129	1.00508	0.286865
Ap2a1	198	381	293	221	161	474	-0.0282302	0.953218
Ap2a2	23	0	13	1	0	63	0.259142	0.921862
Ap2b1	699	1417	1262	565	593	1095	-0.564279	0.0445524
Ap2m1	65	267	187	391	515	611	1.66217	0.000363441
Ap2s1	95	181	104	2142	1291	1293	3.80387	9.69e-19
Ap3b1	202	230	296	496	1642	2331	2.49336	1.13e-08
Ap3b2	17	16	37	96	332	644	3.77205	3.68e-07
Ap3d1	0	26	21	36	26	176	2.37518	0.109132
Ap3m1	3889	5533	5041	2551	5394	5716	-0.115344	0.576988
Ap3m2	896	1260	1185	81	346	656	-1.77331	0.000573049
Ap3s1	435	860	512	618	705	807	0.30522	0.295875
Ap3s2	86	109	59	75	187	386	1.20883	0.075713
Ap4b1	185	223	135	162	9	244	-0.399154	0.68101
Ap4e1	45	129	204	172	27	205	0.215118	0.812382
Ap4s1	0	16	5	0	93	17	2.59284	0.259871
Ap5b1	0	0	0	0	1	0	0.979099	0.810371
Ap5m1	334	520	469	530	497	775	0.472367	0.130179
Ap5z1	0	8	0	46	0	0	3.26847	0.386532
Apaf1	77	271	264	357	285	461	0.971435	0.0619877
Apba1	93	87	64	172	366	286	1.6969	0.00281849
Apba2	0	0	0	102	0	108	8.64173	0.000680939
Apba3	0	14	19	0	0	0	-5.72038	0.144079
Apbb1	337	662	429	209	354	518	-0.409257	0.247946
Apbb1ip	0	0	0	0	0	2	1.63006	0.687708
Apbb2	54	64	117	60	31	166	0.0411459	0.96219
Apbb3	0	0	9	0	0	0	-3.97246	0.313055
Apc	1801	4480	4350	1233	2233	2412	-0.812677	0.00173533
Apc2	0	0	0	0	0	1	0.979099	0.810371
Apcdd1	0	29	12	1	1	0	-3.93158	0.200323
Apeh	165	130	80	819	520	681	2.43453	6.9e-06
Apex1	33	20	26	0	0	0	-7.23731	0.00295352
Apex2	776	1213	645	827	1216	1535	0.436789	0.119429
Aph1a	54	441	261	142	289	181	-0.118972	0.862491
Aph1b	261	495	391	110	134	92	-1.66522	0.000482746
Aph1c	117	373	218	68	196	49	-1.02729	0.161238
Api5	3767	7289	6013	1265	2342	1956	-1.57442	4.49e-14
Apip	198	182	273	530	551	492	1.29305	0.00401376
Apitd1	436	334	250	4503	3276	5470	3.65332	3.41e-23
Aplf	522	883	577	801	862	1012	0.485445	0.0757702
Apln	0	3	10	0	0	0	-4.43652	0.258851
Aplp1	0	0	14	30	0	0	1.54103	0.681363
Aplp2	766	1285	1341	963	1447	2155	0.412187	0.0915561
Apmap	66	52	96	0	0	32	-3.11001	0.0901767
Apoa1	3	1	1	1	0	0	-2.3787	0.547499
Apoa2	3	2	2	0	0	1	-2.77203	0.482063
Apoa4	0	0	9	0	0	0	-3.97246	0.313055
Apob	0	30	8	0	0	0	-5.80682	0.138063
Apobec2	0	43	15	0	36	0	-0.435771	0.886312
Apoc1	2	3	0	0	0	0	-3.15209	0.426176
Apoc3	0	1	0	0	0	0	-0.944454	0.81696
Apod	0	2	1	0	0	1	-1.24518	0.7562
Apoe	154	147	148	0	1	0	-8.7279	3.42e-09
Apoh	0	0	0	1	0	0	0.979099	0.810371
Apol6	15	0	0	0	52	147	3.10029	0.220597
Apon	0	20	11	0	0	0	-5.56087	0.155711
Apoo	64	32	47	0	0	55	-1.82547	0.371854
Apool	212	286	97	64	106	197	-0.785888	0.227687
Apopt1	20	10	11	28	55	13	1.19043	0.366905
App	0	33	3	0	1	3	-3.06872	0.337317
Appbp2	233	326	309	216	497	280	0.21417	0.64572
Appbp2os	0	22	0	0	0	0	-4.94897	0.207063
Appl1	1180	2184	1715	1221	1162	1352	-0.362089	0.138973
Appl2	0	0	0	83	0	49	8.07289	0.00381372
Aprt	68	4	73	134	22	46	0.526472	0.686816
Aptx	60	0	2	0	0	19	-2.41826	0.427776
Aqp1	0	23	8	0	0	18	-0.851499	0.811998
Aqp9	1249	1646	1244	179	205	673	-2.08793	6.33e-07
Aqr	187	320	269	428	955	817	1.51041	1.84e-05
Ar	0	0	5	0	0	0	-3.12615	0.430107
Araf	43	64	32	0	46	24	-1.08971	0.48485
Arap1	0	27	0	0	1	0	-4.28155	0.274684
Arap2	1484	3274	2680	3004	4963	5990	0.936807	1.13e-06
Arcn1	15514	25328	22497	328	657	379	-5.48779	1.1e-105
Areg	0	0	0	0	1	0	0.979099	0.810371
Arel1	1403	2170	1838	198	851	734	-1.65982	3.52e-05
Arf1	15407	24051	18678	19019	22764	30509	0.32813	0.00390418
Arf2	0	1	0	0	0	0	-0.944454	0.81696
Arf3	1097	2240	1554	1272	1544	2268	0.0891436	0.654066
Arf4	127	238	190	123	187	229	-0.0237076	0.958487
Arf5	750	1229	917	766	1183	978	0.0593915	0.823198
Arf6	580	1391	1133	720	1025	1137	-0.0429342	0.870692
Arfgap1	0	11	3	0	0	0	-4.37192	0.265975
Arfgap2	14	0	20	0	1	0	-5.12036	0.144873
Arfgap3	171	136	172	30	354	349	0.42034	0.601002
Arfgef1	2923	5684	4888	3265	6319	6036	0.235377	0.229472
Arfgef2	874	2369	1708	1213	1950	2721	0.286633	0.268365
Arfgef3	159	329	187	56	186	197	-0.64438	0.262647
Arfip1	15591	31675	24907	10000	12870	17989	-0.789313	1.14e-09
Arfip2	20	120	35	171	89	169	1.53318	0.0635653
Arfrp1	0	0	2	0	1	0	-0.849797	0.833486
Arg2	6	28	44	4	184	159	2.10745	0.09684
Arglu1	51	159	85	471	284	174	1.92416	0.00447222
Arhgap1	761	1010	1292	7	14	89	-5.00564	1.19e-13
Arhgap10	977	1134	863	874	1828	2205	0.646911	0.0300346
Arhgap11a	2184	4385	3788	1362	3391	3680	-0.306699	0.23861
Arhgap12	3284	6055	4036	1283	2255	2227	-1.18874	3.17e-10
Arhgap15	77	144	123	28	22	164	-0.818929	0.359251
Arhgap17	53	141	92	49	0	42	-1.46089	0.300311
Arhgap18	403	567	441	317	617	445	-0.0199684	0.956876
Arhgap19	846	947	933	797	944	1493	0.200873	0.45996
Arhgap20	613	749	685	165	633	744	-0.520132	0.254707
Arhgap20os	929	1691	1285	1273	837	1838	0.064327	0.835036
Arhgap21	2663	5593	5069	2061	4835	5956	-0.0665985	0.794649
Arhgap24	24	0	28	0	0	35	-1.08189	0.719546
Arhgap26	289	369	250	508	30	335	0.0846796	0.920943
Arhgap28	3627	6924	6999	240	1496	689	-2.85713	2.05e-10
Arhgap29	595	956	956	2152	3186	2939	1.75939	1.25e-15
Arhgap31	14	10	11	0	0	0	-6.04603	0.062582
Arhgap32	18	0	6	30	48	200	3.07483	0.0433925
Arhgap33	0	17	7	0	63	86	2.68838	0.208225
Arhgap33os	0	1	0	0	0	0	-0.944454	0.81696
Arhgap35	671	1458	1347	121	453	519	-1.70731	8.42e-05
Arhgap39	425	463	581	323	404	762	-0.0537313	0.885957
Arhgap42	1546	3842	3229	789	2772	2945	-0.418258	0.237742
Arhgap44	18	142	64	119	34	75	0.341855	0.72908
Arhgap5	26	16	58	0	0	60	-1.11475	0.614088
Arhgap8	0	0	0	0	37	0	6.05357	0.121975
Arhgap9	73	19	1	115	176	218	2.16427	0.0747507
Arhgdia	55	120	26	74	141	239	1.15645	0.13432
Arhgdib	0	0	0	1	2	0	2.57168	0.519189
Arhgef1	307	592	330	269	360	383	-0.22656	0.529132
Arhgef10	21	102	41	52	54	20	-0.0983821	0.924694
Arhgef10l	0	0	23	0	25	21	0.886827	0.781898
Arhgef11	35	29	5	36	0	71	0.498787	0.780275
Arhgef12	100	74	69	214	91	242	1.14122	0.110319
Arhgef16	219	37	54	72	74	65	-0.746929	0.452412
Arhgef17	0	31	39	0	0	1	-5.83749	0.0547845
Arhgef18	0	17	0	0	35	0	1.3774	0.713725
Arhgef2	7	0	0	0	0	0	-4.03108	0.305818
Arhgef26	74	43	79	0	46	89	-0.837906	0.565494
Arhgef28	23	84	81	0	48	15	-1.55374	0.314228
Arhgef3	80	374	431	79	225	214	-0.717688	0.272874
Arhgef33	48	37	22	25	0	56	-0.55047	0.738326
Arhgef37	0	0	0	0	0	30	5.42891	0.165895
Arhgef39	8543	13025	9906	7040	7151	11457	-0.286428	0.0730443
Arhgef4	0	29	0	0	0	0	-5.3461	0.172492
Arhgef40	0	0	9	0	0	0	-3.97246	0.313055
Arhgef5	0	104	18	42	164	12	1.19973	0.463679
Arhgef6	0	12	14	36	0	0	1.04636	0.743157
Arhgef7	725	1519	1067	366	228	707	-1.32438	0.000784806
Arid1a	1061	5064	3941	1832	2555	3216	-0.292986	0.40633
Arid1b	48	173	138	0	158	282	0.190569	0.887412
Arid2	1804	4701	3690	1293	2190	2653	-0.688721	0.00343613
Arid3a	79	89	48	0	0	0	-8.62229	1.77e-06
Arid3b	426	1323	930	308	525	912	-0.599528	0.113636
Arid4a	393	809	762	249	44	223	-1.78443	0.00614224
Arid4b	15	51	50	15	43	175	0.892489	0.409888
Arid5a	0	37	16	0	0	36	-0.641494	0.836512
Arid5b	24	20	16	0	207	36	1.89796	0.248844
Arih1	3534	8470	5975	1831	2943	3220	-1.11525	4.83e-09
Arih2	23	46	58	182	106	80	1.73499	0.0357641
Arl1	333	598	587	321	234	449	-0.546313	0.163286
Arl10	131	70	104	0	0	0	-9.19792	3.64e-08
Arl13b	1134	1878	1875	314	270	471	-2.18114	1.06e-14
Arl14ep	166	445	321	272	49	142	-0.756472	0.312604
Arl14epl	19	17	22	0	21	75	0.429753	0.807134
Arl15	536	555	609	76	179	506	-1.34957	0.016332
Arl2	19	77	37	0	0	0	-7.76193	0.000319501
Arl2bp	126	196	163	69	111	127	-0.661368	0.210118
Arl3	571	799	750	1482	757	1543	0.901131	0.0172401
Arl4a	143	619	226	314	662	696	0.8612	0.0779286
Arl4c	0	0	0	1	0	0	0.979099	0.810371
Arl4d	386	431	195	0	138	105	-2.23315	0.0551011
Arl5a	23	131	78	20	167	243	0.880033	0.350512
Arl5b	46	140	118	28	150	136	0.0428718	0.957233
Arl5c	28	0	0	0	0	0	-6.04107	0.122737
Arl6	1903	2528	2392	2508	1953	2066	0.0170909	0.953928
Arl6ip1	4306	5569	4757	1187	1616	2221	-1.57068	9.81e-19
Arl6ip4	0	16	0	54	0	32	2.93831	0.290234
Arl6ip5	27	43	57	0	0	0	-7.80118	0.000230146
Arl6ip6	267	763	477	953	672	721	0.821496	0.0503908
Arl8a	53	24	59	70	43	10	-0.0288161	0.980586
Arl8b	2040	3866	3196	1368	2270	2229	-0.598438	0.00155882
Armc1	1067	1692	1038	373	559	582	-1.30907	9.7e-07
Armc10	1795	3213	2732	1574	2541	3614	-0.0134635	0.944431
Armc12	0	0	0	0	7	0	3.65354	0.354529
Armc2	340	407	252	211	314	606	0.0840226	0.85132
Armc4	0	9	7	0	0	0	-4.6352	0.237785
Armc5	0	0	1	0	1	0	0.0173265	0.996612
Armc7	0	11	17	22	0	0	0.20683	0.951162
Armc8	1182	1123	954	1039	663	1059	-0.227996	0.550395
Armc9	11	34	36	28	0	27	-0.384545	0.827361
Armcx1	0	16	0	0	0	0	-4.49172	0.252871
Armcx2	0	0	8	0	0	0	-3.80281	0.334641
Armcx3	0	0	1	0	0	0	-0.944454	0.81696
Armcx4	0	0	13	0	0	0	-4.50227	0.251739
Armcx5	663	1399	886	357	538	600	-0.934338	0.000484263
Arnt	723	999	798	371	627	919	-0.446199	0.128105
Arntl	4369	7582	7792	2878	6421	7006	-0.293327	0.193767
Arntl2	288	225	50	1	17	0	-5.05128	0.000209853
Arpc1a	16	0	7	26	47	13	1.72324	0.349012
Arpc1b	33	111	32	27	167	17	0.410522	0.718046
Arpc2	1064	1429	1675	563	429	682	-1.27909	5.46e-05
Arpc3	1254	1737	1118	5005	6492	6303	2.13994	1.57e-22
Arpc4	250	361	325	314	296	343	0.0791217	0.840271
Arpc5	85	138	117	55	22	0	-1.82342	0.195332
Arpc5l	2476	3530	3257	3407	2142	3796	0.0687871	0.805828
Arpp19	2402	4400	3543	831	1559	2126	-1.21477	2.61e-08
Arrb1	0	0	1	1	0	0	0.0173265	0.996612
Arrb2	10	27	60	168	158	150	2.42069	0.003459
Arrdc1	974	664	822	1679	1086	1580	0.807259	0.0512111
Arrdc2	4645	6947	6102	2856	2294	3943	-0.930423	1.48e-05
Arrdc3	27	22	66	0	0	30	-2.28881	0.281753
Arrdc4	1	22	48	0	0	46	-0.837948	0.742052
Arrdc5	75	47	60	0	0	22	-3.45464	0.0612655
Arsa	1	1	0	0	0	0	-1.89255	0.639071
Arsb	330	471	265	19	32	121	-2.78763	3.43e-05
Arsg	0	0	15	0	0	0	-4.70851	0.230331
Arsi	0	0	0	1	0	0	0.979099	0.810371
Arsj	0	0	0	0	1	0	0.979099	0.810371
Arsk	17	57	0	20	0	41	-0.184809	0.936032
Art1	33	32	2	85	0	0	0.676937	0.775698
Artn	0	1	0	0	0	36	4.72944	0.227203
Arv1	7	84	11	0	0	31	-1.79528	0.445061
Arvcf	0	0	4	0	0	0	-2.80509	0.480469
Arx	0	0	0	57	0	1	7.10961	0.046207
Arxes1	18	151	68	33	0	136	-0.458643	0.765506
Arxes2	24	240	227	99	46	46	-1.05112	0.265122
Asah1	0	17	21	51	0	9	1.14101	0.636276
Asah2	249	123	246	49	390	556	0.427894	0.578718
Asap1	767	1807	1800	828	1063	1901	-0.192064	0.518257
Asap2	219	1046	679	75	53	455	-1.78567	0.0139327
Asap3	0	0	1	0	0	0	-0.944454	0.81696
Asb1	0	0	0	0	1	0	0.979099	0.810371
Asb12	0	18	21	0	55	40	1.317	0.559269
Asb13	1	7	13	0	0	0	-5.12203	0.19142
Asb14	0	0	0	0	0	12	4.11333	0.295935
Asb15	202	88	115	61	76	229	-0.401078	0.606879
Asb16	0	0	22	0	0	23	-0.231015	0.950931
Asb17	0	1	0	0	0	0	-0.944454	0.81696
Asb3	18	180	275	35	62	119	-1.09668	0.244203
Asb4	368	521	269	153	435	490	-0.173916	0.714257
Asb7	17	0	0	24	0	0	0.508406	0.892066
Asb8	33	12	7	64	25	0	0.879185	0.637416
Ascc1	40	34	26	209	126	120	2.25295	0.00397976
Ascc2	26	37	28	109	122	189	2.20048	0.000930217
Ascc3	1057	1466	1439	700	688	1401	-0.534764	0.053918
Asf1a	3538	5503	4790	5962	6333	9526	0.672441	8.98e-06
Asf1b	2101	3470	3033	2642	4810	5488	0.580841	0.00117601
Asgr1	0	0	13	0	0	1	-3.54049	0.36743
Asgr2	0	60	0	0	26	73	0.8299	0.765453
Ash1l	16	79	8	433	143	152	3.19737	0.000756091
Ash2l	247	331	265	574	513	655	1.08612	0.00263355
Asic1	18	0	0	0	0	0	-5.40177	0.168017
Asic4	0	9	3	0	0	0	-4.16224	0.290034
Asna1	107	231	171	53	0	23	-2.4709	0.0569805
Asns	0	0	1	0	0	0	-0.944454	0.81696
Asnsd1	39	15	30	236	321	410	3.38795	3.36e-07
Aspg	0	0	2	0	65	32	5.51219	0.0474103
Asph	252	612	403	301	185	314	-0.536342	0.240517
Asphd2	0	0	0	0	0	12	4.11333	0.295935
Aspm	3194	4371	3684	8267	8826	11021	1.34247	1.17e-15
Aspn	0	26	3	1	0	0	-4.41993	0.259328
Aspscr1	170	415	145	1062	1085	1486	2.40572	2.17e-10
Asrgl1	20	0	0	0	0	0	-5.55429	0.156206
Aste1	0	60	60	0	75	43	0.0406345	0.984347
Astl	13309	17593	15548	523	680	990	-4.43097	8.66e-177
Astn1	0	0	6	48	0	28	3.86968	0.172945
Astn2	20	0	0	0	0	13	-1.3436	0.72109
Asun	2094	3559	2518	2047	2257	3282	-0.0828411	0.633642
Asxl1	628	1554	904	570	1428	1963	0.349887	0.313348
Asxl2	118	252	217	63	262	140	-0.311972	0.62453
Asxl3	13	22	0	0	70	35	1.50161	0.504803
Asz1	486	482	358	826	681	1055	0.932733	0.0140805
Atad1	5596	9575	8818	3971	7091	6722	-0.412652	0.0170217
Atad2	302	839	608	423	510	658	-0.0541746	0.871591
Atad2b	683	1473	1098	244	1470	1666	-0.00971184	0.984272
Atad3a	267	515	322	262	349	419	-0.0601122	0.86175
Atad5	1377	2446	2116	120	999	659	-1.79141	0.000547551
Atat1	98	169	214	176	526	340	1.12434	0.0358276
Ate1	347	320	301	112	168	486	-0.513056	0.358954
Atf1	1265	2642	1908	905	1252	1018	-0.785073	0.00219819
Atf2	3032	5697	4269	1611	2286	3713	-0.779836	3.36e-05
Atf3	0	10	6	0	0	17	-0.0200893	0.995745
Atf4	235	319	323	2170	2131	3476	3.14909	6.72e-39
Atf5	37	32	8	0	0	24	-2.08815	0.368048
Atf6	1210	2249	1961	535	640	754	-1.44057	3.75e-11
Atf6b	406	767	692	0	85	42	-3.93913	6.71e-05
Atf7	0	57	5	1	0	13	-2.08183	0.455221
Atf7ip	280	506	380	116	338	692	-0.128804	0.806117
Atf7ip2	23	21	5	22	83	87	1.81425	0.113704
Atg10	16	40	59	163	0	39	1.16706	0.471001
Atg101	209	390	185	977	818	991	1.92551	3.96e-07
Atg12	921	1960	1338	926	1072	891	-0.436036	0.132921
Atg13	5	0	22	122	0	155	3.34536	0.0909203
Atg14	988	1511	1273	585	1906	1813	0.139768	0.683074
Atg16l1	6635	10698	10226	118	480	606	-4.60199	1.63e-39
Atg2a	1	50	11	124	25	90	2.33541	0.0780216
Atg2b	511	760	712	73	160	185	-2.28308	1.1e-09
Atg3	1069	1357	1118	1155	1176	1406	0.098531	0.702458
Atg4a	9	40	62	3	1	22	-2.19695	0.164244
Atg4b	74	347	259	132	179	374	0.0612377	0.918244
Atg4c	0	0	0	1	0	0	0.979099	0.810371
Atg4d	1	0	0	0	0	0	-0.944454	0.81696
Atg5	1561	2188	1975	1317	1850	2366	-0.0610684	0.736283
Atg7	0	7	18	0	0	0	-5.36392	0.17105
Atg9a	51	66	12	119	26	35	0.693213	0.551791
Atg9b	0	15	0	65	0	0	2.86684	0.416972
Atic	897	1240	906	2543	2362	4312	1.58944	4.17e-11
Atl1	2299	3449	3692	4107	5058	6885	0.771248	5.38e-06
Atl2	4546	7917	6894	5546	8241	8605	0.241126	0.0849398
Atl3	399	880	984	59	20	65	-3.86853	4.04e-12
Atm	46	92	154	54	43	140	-0.327692	0.683648
Atmin	274	573	464	716	923	1596	1.30983	6.43e-06
Atn1	0	0	1	0	0	0	-0.944454	0.81696
Atoh8	0	1	0	0	0	0	-0.944454	0.81696
Atox1	171	156	109	125	41	186	-0.358288	0.635915
Atp10a	0	66	56	0	0	28	-2.25279	0.404335
Atp10b	474	872	934	282	273	383	-1.22703	0.000271317
Atp10d	23	21	52	0	0	0	-7.44369	0.00140177
Atp11a	1424	3008	2647	930	2063	2479	-0.376922	0.156192
Atp11b	634	1454	1039	736	1505	1657	0.340582	0.215148
Atp11c	2123	4397	3776	327	536	769	-2.65345	2.27e-31
Atp13a1	375	487	237	21	322	81	-1.42592	0.0911291
Atp13a2	0	1	4	100	40	22	5.30989	0.000943091
Atp13a3	2324	5438	4326	1153	2308	2335	-1.02487	1.08e-05
Atp13a4	0	17	0	0	0	0	-4.57871	0.243646
Atp13a5	0	5	0	0	0	0	-2.82994	0.476459
Atp1a1	5288	9492	5585	141	257	44	-5.38016	7.65e-13
Atp1a3	0	13	0	0	0	0	-4.19397	0.286301
Atp1b1	220	219	278	139	258	368	0.00169238	0.997152
Atp1b3	3605	4884	3893	931	1320	1282	-1.79708	1.7e-19
Atp1b4	0	4	0	0	1	0	-1.55166	0.697431
Atp2a1	1	2	0	0	0	0	-2.36561	0.554244
Atp2a2	7140	14017	10653	1456	1964	3084	-2.28211	2.02e-45
Atp2b1	1047	2462	1747	807	1007	1982	-0.460826	0.0937962
Atp2b4	78	251	166	0	20	171	-1.56664	0.251522
Atp2c1	5738	11508	9415	1431	4259	4548	-1.4042	3.38e-07
Atp2c2	393	451	255	0	0	0	-10.966	4.51e-16
Atp4a	0	0	0	0	0	41	5.8784	0.133249
Atp5a1	1011	1879	995	7758	10071	11972	2.97963	2.53e-55
Atp5b	7215	9385	7763	4266	5391	7107	-0.553646	0.000384856
Atp5c1	752	1053	1010	223	301	200	-1.89708	2.45e-07
Atp5d	0	13	2	0	2	0	-2.61064	0.502059
Atp5e	22	48	62	238	139	80	2.02179	0.0150783
Atp5f1	283	351	302	481	762	896	1.16111	0.000212545
Atp5g1	19	0	13	0	0	0	-6.07319	0.120745
Atp5g2	157	155	110	0	0	56	-3.28463	0.0482829
Atp5g3	41	198	46	238	97	427	1.55965	0.04402
Atp5h	42	58	46	55	30	55	0.00483336	0.99566
Atp5j	0	20	14	0	0	25	-0.562065	0.868676
Atp5j2	2	28	66	816	565	803	4.67204	4.1e-09
Atp5k	46	89	94	230	556	426	2.42658	1.04e-06
Atp5l	393	334	324	315	237	151	-0.504588	0.38697
Atp5o	0	0	1	0	0	0	-0.944454	0.81696
Atp5sl	225	58	115	529	446	872	2.01895	0.00208409
Atp6ap1	336	869	779	1	63	139	-3.42986	0.000201797
Atp6ap1l	34	0	23	0	52	31	0.183561	0.935147
Atp6ap2	255	685	379	0	1	22	-6.01422	4.94e-09
Atp6v0a1	124	181	195	0	0	0	-9.78938	3.35e-11
Atp6v0a2	1450	2646	2165	371	808	717	-1.70972	6.96e-11
Atp6v0a4	18	109	83	58	121	148	0.723063	0.37218
Atp6v0b	565	528	267	118	366	544	-0.575289	0.30849
Atp6v0d1	360	139	162	1670	1624	2041	2.8804	1.43e-08
Atp6v0d2	0	0	0	27	0	0	6.01508	0.124385
Atp6v0e	870	610	538	230	145	246	-1.73973	0.000549414
Atp6v0e2	1	27	35	6	0	21	-1.20041	0.576027
Atp6v1a	455	699	579	141	80	67	-2.42796	9.28e-06
Atp6v1b2	5109	7694	6064	641	548	801	-3.20398	1.22e-51
Atp6v1c1	2293	3609	3200	869	735	615	-1.92173	1.58e-09
Atp6v1c2	8	62	35	49	28	19	0.201486	0.866942
Atp6v1d	19	5	10	245	149	16	3.6636	0.00226357
Atp6v1e1	100	72	94	3231	2363	3800	5.11778	1.99e-45
Atp6v1f	170	231	128	503	245	387	1.1999	0.0303598
Atp6v1g1	900	1133	993	1117	885	1402	0.190503	0.517015
Atp6v1h	1523	2169	1698	1428	798	993	-0.627	0.0942804
Atp7a	428	606	684	232	320	433	-0.81568	0.0128659
Atp7b	0	9	18	0	0	24	-0.367639	0.916853
Atp8a1	231	516	428	57	138	163	-1.71722	0.000281568
Atp8a2	0	4	0	0	0	0	-2.51344	0.528839
Atp8b1	50	30	10	19	0	0	-1.98675	0.385435
Atp8b5	0	8	0	0	48	0	2.91225	0.44054
Atp9a	864	1230	756	0	147	35	-4.03078	0.0157336
Atp9b	70	264	145	82	138	292	0.115338	0.854815
Atpaf1	118	83	28	236	228	287	1.63366	0.0260197
Atpaf2	86	50	145	10	74	14	-1.58543	0.146213
Atpif1	54	28	0	453	266	183	3.44595	0.00399501
Atr	349	333	455	55	375	611	-0.323856	0.628088
Atraid	2	19	5	0	0	0	-5.32407	0.174287
Atrip	0	16	0	48	20	25	3.01986	0.159311
Atrn	643	936	1184	167	152	369	-2.03927	1.61e-07
Atrnl1	351	565	698	95	369	839	-0.453301	0.439791
Atrx	3280	7638	7497	2980	6455	6934	-0.151794	0.544103
Atxn1	372	822	571	534	639	719	0.176167	0.546321
Atxn10	0	27	0	0	41	18	1.37245	0.654151
Atxn1l	2557	5705	4013	1026	2332	2801	-0.994735	7.53e-05
Atxn2	1155	2326	1364	59	157	189	-3.59973	8.57e-25
Atxn2l	2300	9611	6368	2855	7307	9298	0.134706	0.694887
Atxn3	216	328	306	228	186	523	0.102923	0.825418
Atxn7	680	913	998	754	858	1071	0.0634732	0.807858
Atxn7l1	0	24	7	0	46	13	1.1219	0.653568
Atxn7l2	6	0	0	0	0	0	-3.80651	0.33416
Atxn7l3	0	15	2	0	0	0	-4.61873	0.239484
Atxn7l3b	267	167	226	215	218	311	0.0912364	0.864184
AU015228	0	14	2	0	81	100	3.60827	0.0887261
AU015836	2127	2893	3266	1370	1459	2290	-0.70003	0.00131917
AU016765	810	1441	1399	1038	1021	1029	-0.152222	0.597215
AU018091	170	694	406	375	516	679	0.410079	0.333912
AU019823	409	761	770	619	776	985	0.330266	0.23075
AU019990	0	0	0	0	0	47	6.07502	0.120647
AU022252	0	0	0	48	0	63	7.68222	0.00942898
AU022751	13550	27687	23542	16921	18548	26028	-0.0235771	0.874629
AU023762	115	37	30	0	0	0	-8.54908	1.38e-05
AU040320	1773	2587	2392	1053	1020	2012	-0.741513	0.00202749
Auh	2388	3431	2582	1087	1629	1851	-0.88363	2.02e-06
Aunip	711	1019	805	3141	3857	3973	2.14533	1.62e-26
Aup1	4	1	7	0	0	1	-3.56024	0.364729
Aurka	2039	2894	2501	4531	4733	5494	1.02688	6.36e-08
Aurkaip1	19	11	26	80	145	114	2.53695	0.00296685
Aurkb	226	417	357	26	0	10	-4.54102	2.13e-05
Aurkc	6278	7682	6267	2183	1777	2740	-1.57887	2.09e-11
Auts2	90	100	17	131	95	128	0.792387	0.371596
AV051173	14	72	40	73	0	171	1.02782	0.506753
Aven	67	24	67	53	286	630	2.31215	0.00766765
Avil	0	0	0	0	0	40	5.84285	0.135632
Avl9	161	665	555	301	470	338	-0.16998	0.730809
Avpi1	38	38	25	0	64	114	0.564889	0.71643
AW112010	0	0	0	1	0	0	0.979099	0.810371
AW146154	554	1183	802	783	734	893	0.0198901	0.945785
AW209491	0	0	0	26	0	0	5.9605	0.127867
AW495222	0	0	18	0	0	0	-4.9713	0.204993
AW549542	0	7	0	0	0	0	-3.30885	0.402873
AW549877	110	241	104	148	194	354	0.621377	0.238403
AW551984	64	36	67	122	297	541	2.32185	0.000562405
AW554918	646	1728	1118	187	385	627	-1.546	2.8e-05
Awat2	0	0	13	44	61	0	3.227	0.228538
Axin1	741	1036	988	370	1265	1484	0.0877674	0.82133
Axin2	1015	2201	1467	446	418	1148	-1.22841	0.000336194
Axl	0	6	7	0	0	1	-3.40597	0.386166
AY358078	1	5	12	0	0	0	-4.92028	0.209745
AY512915	55	182	159	615	778	526	2.43373	4.33e-07
AY761184	0	0	0	0	0	2	1.63006	0.687708
Azi2	212	218	210	371	119	232	0.277316	0.669056
Azin1	3818	6567	6624	3929	6099	8500	0.114104	0.519929
B2m	289	443	473	2	3	77	-4.14087	6.45e-05
B3galnt1	63	282	229	0	180	209	-0.614019	0.635339
B3galnt2	544	1079	685	83	428	356	-1.44701	0.00422779
B3galt1	102	51	56	54	68	12	-0.624445	0.558766
B3galt5	18	29	29	0	0	0	-7.06049	0.00481737
B3gat1	16	14	9	0	1	43	-0.21053	0.92432
B3gat2	0	77	4	54	69	39	1.40634	0.39829
B3gat3	29	7	0	1	0	0	-5.32339	0.120069
B3gnt2	375	621	452	60	214	148	-1.79406	0.000299938
B3gnt4	211	489	296	48	44	52	-2.68317	1.56e-07
B3gnt7	23	112	64	96	137	100	0.919703	0.22789
B3gnt8	0	0	0	53	0	0	6.9898	0.0738796
B3gntl1	53	215	161	138	203	206	0.46809	0.427521
B4galnt2	0	16	0	0	7	0	-0.855496	0.821355
B4galnt3	181	221	206	27	190	17	-1.36415	0.150054
B4galnt4	0	67	9	0	0	0	-6.77467	0.0569928
B4galt1	0	2	17	0	0	0	-5.01942	0.200585
B4galt2	318	612	382	92	115	156	-1.82081	3.18e-06
B4galt3	21	58	27	0	0	0	-7.47332	0.00106766
B4galt4	385	513	452	319	191	455	-0.472226	0.279278
B4galt5	48	10	66	276	0	308	2.17311	0.146719
B4galt6	2820	5591	4392	2213	3063	3837	-0.457289	0.00226929
B4galt7	0	0	2	0	0	0	-1.81158	0.654031
B4gat1	50	7	54	105	166	23	1.38062	0.239695
B9d1	775	1388	743	912	566	840	-0.217896	0.564464
B9d2	0	21	9	197	76	39	3.84433	0.00444701
Babam1	0	7	22	0	110	7	2.08819	0.372711
Bace1	0	42	9	21	77	130	2.3039	0.125277
Bace2	15	56	8	0	0	26	-1.78342	0.454448
Bach1	38	67	20	0	121	71	0.532069	0.730631
Bach2	63	266	59	249	352	862	1.96288	0.0018522
Bach2os	0	1	0	0	0	0	-0.944454	0.81696
Bag1	56	0	32	0	0	2	-5.91195	0.0297137
Bag4	125	103	152	58	157	61	-0.484822	0.515868
Bag5	19	56	6	39	0	40	0.155974	0.931014
Bag6	191	223	166	270	650	631	1.35617	0.00169559
Bahcc1	0	68	17	0	0	0	-6.96375	0.0399522
Bahd1	1280	1986	1698	366	843	1133	-1.14019	0.000124588
Baiap2	155	191	47	139	103	136	-0.0194747	0.979339
Baiap2l1	2978	4717	3551	585	970	1005	-2.12759	1.28e-30
Baiap3	0	0	24	0	0	0	-5.38604	0.169272
Bak1	0	0	3	0	69	18	4.81316	0.0914511
Banf1	1201	1111	627	966	752	826	-0.192171	0.657092
Bank1	18	56	44	65	52	234	1.54686	0.0740384
Banp	2566	4042	3286	1937	3629	4440	-0.00872108	0.96378
Bap1	1263	1831	1321	553	1211	881	-0.735759	0.0149395
Bard1	576	1426	780	491	1078	1154	-0.000426694	0.998945
Barhl1	12	38	0	0	0	61	0.0862939	0.97703
Barhl2	0	0	14	0	0	0	-4.60907	0.240483
Barx1	0	0	15	0	0	30	0.703079	0.851534
Barx2	0	17	35	0	126	0	1.39751	0.606713
Basp1	0	1	0	0	0	12	3.15156	0.423244
Batf3	12	93	12	0	0	21	-2.57747	0.248876
Bax	26	42	30	226	144	108	2.45295	0.00112941
Baz1a	1120	2538	2176	650	1283	1427	-0.773655	0.00319297
Baz1b	3262	7333	6057	1953	4167	4654	-0.614598	0.00730546
Baz2a	211	314	182	203	328	293	0.237996	0.588142
Baz2b	483	897	968	270	784	511	-0.566503	0.165305
BB283400	0	2	0	0	0	0	-1.59762	0.693575
BB557941	28	50	11	176	80	279	2.62161	0.00175088
Bbc3	0	0	0	23	0	0	5.78315	0.13971
Bbip1	631	710	689	0	0	26	-6.62743	0.000905329
Bbs1	5	0	0	0	0	0	-3.54045	0.36989
Bbs10	73	53	28	0	58	0	-1.51808	0.461344
Bbs12	42	10	31	0	0	154	0.387936	0.860318
Bbs2	40	191	149	141	87	18	-0.276614	0.78027
Bbs4	40	131	116	309	139	143	1.29706	0.0777353
Bbs5	143	268	159	702	819	819	2.11142	5.1e-10
Bbs7	154	221	211	0	0	38	-4.25233	0.00436703
Bbs9	844	1202	1095	894	760	1421	-0.0256293	0.926515
Bbx	0	23	6	0	0	128	2.08309	0.464397
BC002163	0	1	11	0	1	1	-2.63667	0.498655
BC003965	1	19	0	0	0	0	-4.85936	0.215524
BC004004	0	9	4	30	0	0	1.85259	0.591075
BC005537	92	161	167	0	308	442	0.677451	0.599735
BC005561	0	0	0	0	71	27	7.37632	0.0186086
BC005624	103	91	98	104	1	22	-0.955527	0.476661
BC017158	63	36	44	90	78	103	0.85738	0.291979
BC017643	0	0	6	0	0	0	-3.38857	0.391324
BC020402	0	8	0	0	1	0	-2.5376	0.520551
BC021767	264	449	266	205	246	205	-0.500578	0.255391
BC021785	0	9	0	0	0	0	-3.66765	0.352517
BC021891	311	914	700	137	255	227	-1.55707	0.000129676
BC022687	184	77	74	27	0	15	-2.98354	0.0306948
BC023829	394	796	509	279	153	123	-1.40713	0.0112862
BC024386	1	0	0	0	0	0	-0.944454	0.81696
BC024978	0	0	0	0	0	15	4.43318	0.25928
BC025920	0	0	0	1	0	0	0.979099	0.810371
BC026585	0	14	0	0	0	0	-4.3002	0.274042
BC027231	24	30	13	0	170	174	2.17891	0.15038
BC029214	0	0	0	0	0	29	5.38015	0.169774
BC029722	0	0	0	0	34	0	5.93163	0.12974
BC030307	32	12	31	0	48	114	0.758507	0.646878
BC030336	211	158	217	177	200	325	0.173798	0.736041
BC030499	0	0	0	0	0	35	5.65067	0.1491
BC030867	25	98	67	479	713	844	3.512	2.25e-15
BC031181	67	74	10	305	86	413	2.3918	0.00830938
BC037034	76	125	136	686	803	916	2.87851	2.31e-17
BC037704	0	0	0	57	0	0	7.09489	0.0696224
BC039771	51	9	40	0	22	58	-0.734125	0.669687
BC039966	0	1	0	0	0	0	-0.944454	0.81696
BC042761	0	0	0	64	0	0	7.26218	0.0632643
BC048403	236	599	403	117	202	323	-0.938292	0.0292261
BC048502	26	35	64	51	52	28	0.186056	0.851418
BC048546	0	6	5	55	0	22	3.22304	0.172424
BC048562	0	0	0	0	0	23	5.04689	0.198139
BC048602	0	31	0	0	0	0	-5.44202	0.164836
BC049352	4	0	0	0	0	0	-3.21405	0.416872
BC049762	0	0	0	0	0	15	4.43318	0.25928
BC051019	213	329	279	412	338	355	0.520303	0.225557
BC051226	67	158	46	0	49	142	-0.670494	0.637896
BC051537	80	99	76	37	0	0	-2.39732	0.204354
BC051665	49	0	0	0	0	0	-6.84987	0.0798702
BC052040	53	104	100	80	73	209	0.468704	0.491735
BC052688	0	0	2	18	0	98	5.68794	0.0379443
BC055111	0	0	0	0	0	29	5.38015	0.169774
BC055324	0	107	69	0	20	0	-2.92626	0.250697
BC068281	13	32	26	0	58	34	0.324537	0.849199
BC080695	0	0	0	0	0	1	0.979099	0.810371
BC107364	0	0	3	0	0	0	-2.39139	0.549773
BC147527	79	87	77	0	0	0	-8.78719	3.76e-07
Bcam	0	23	0	0	0	0	-5.01285	0.201183
Bcap29	0	1	43	175	45	91	3.02786	0.0617793
Bcap31	1296	1464	842	149	129	30	-3.39969	9.3e-08
Bcar1	181	256	90	123	90	247	-0.232134	0.721739
Bcar3	342	783	445	1363	1530	1528	1.59752	3.46e-08
Bcas1	200	154	101	674	677	710	2.14458	1.23e-05
Bcas2	262	323	268	266	286	361	0.102838	0.793348
Bcas3	33	92	102	197	96	131	1.09488	0.144855
Bcat1	58	100	135	690	699	748	2.94111	1.79e-12
Bcat2	497	752	298	130	132	206	-1.71745	0.00023765
Bccip	173	154	79	395	417	551	1.69455	0.00121647
Bche	0	0	4	0	0	0	-2.80509	0.480469
Bckdha	0	20	10	82	0	2	2.11165	0.387379
Bckdhb	313	560	434	574	452	490	0.325483	0.402828
Bckdk	143	254	143	0	0	0	-9.8785	1.5e-11
Bcl10	9	13	71	0	1	1	-5.5921	0.00609637
Bcl2	1	0	1	0	0	0	-2.01011	0.617532
Bcl2l1	702	1082	860	3594	4365	5295	2.34882	2.14e-47
Bcl2l10	27470	35039	29635	87964	67071	83901	1.43245	6.38e-10
Bcl2l11	189	246	275	23	222	177	-0.857765	0.251766
Bcl2l12	0	19	0	0	61	0	2.01893	0.590197
Bcl2l13	905	2028	1550	541	1388	2057	-0.203956	0.548556
Bcl2l15	11	14	44	0	0	0	-6.93235	0.00898565
Bcl2l2	39	83	21	0	52	0	-1.40626	0.505822
Bcl7a	0	0	5	0	1	34	2.51749	0.506887
Bcl7b	417	602	307	427	752	918	0.628858	0.083521
Bcl7c	3464	5251	3763	3359	2571	3345	-0.354532	0.161927
Bcl9	147	456	303	414	397	398	0.570013	0.200283
Bcl9l	0	1	4	0	0	0	-3.07109	0.438519
Bclaf1	197	273	218	1096	1440	2369	2.79733	9.62e-26
Bco1	9	0	0	0	0	0	-4.39658	0.26324
Bco2	75	47	61	0	0	25	-3.28047	0.0779212
Bcor	34	173	42	0	0	0	-8.62767	3.65e-06
Bcorl1	24	24	38	0	24	21	-1.10588	0.514855
Bcr	38	57	24	26	50	256	1.28392	0.199749
Bcs1l	11	10	7	0	32	103	1.96544	0.276349
Bdh1	977	1266	815	706	686	755	-0.472737	0.143444
Bdkrb1	18	34	22	56	46	50	1.14904	0.226562
Bdp1	46	114	77	157	127	232	1.20066	0.0420538
Becn1	407	1104	1008	524	458	596	-0.556982	0.130419
Becn2	29	31	52	0	42	0	-1.43979	0.505268
Bend3	4	30	29	53	57	5	1.19087	0.398495
Bend4	0	0	10	0	0	0	-4.12424	0.294549
Bend5	0	26	47	75	237	202	2.89657	0.0175467
Bend6	0	0	18	21	0	39	1.74206	0.569071
Best2	0	0	0	0	0	63	6.49699	0.0967809
Best3	116	45	37	0	0	0	-8.64495	5.59e-06
Bet1	470	754	430	647	508	632	0.192882	0.607897
Bet1l	0	1	12	0	0	0	-4.48067	0.25406
Bex1	0	0	4	0	0	0	-2.80509	0.480469
Bex4	0	0	58	0	0	0	-6.6585	0.0887091
Bfar	169	396	155	553	353	686	1.24926	0.00849795
Bfsp1	36	27	26	140	145	55	1.99455	0.0248006
Bglap3	0	1	5	51	0	0	3.57191	0.268758
Bgn	0	1	6	1	0	3	-0.838954	0.827222
Bhlhb9	0	18	5	0	0	0	-5.08644	0.194563
Bhlhe40	136	76	121	175	226	185	0.760034	0.231435
Bhlhe41	139	379	382	359	231	396	0.255958	0.607772
Bhmt2	1	0	0	0	0	0	-0.944454	0.81696
Bicc1	91	132	233	0	72	111	-1.49584	0.244799
Bicd1	0	10	0	0	0	15	0.597552	0.874554
Bicd2	641	1647	1572	228	380	770	-1.50625	9.18e-05
Bid	20	10	43	0	1	23	-1.96896	0.332798
Bik	28	192	79	106	414	451	1.77822	0.0131432
Bin1	0	0	19	0	2	0	-3.21564	0.407415
Bin2	2475	3932	3211	48	48	97	-5.6473	7.43e-112
Bin3	2047	2726	2064	2821	2168	2426	0.191268	0.514546
Birc2	97	67	77	82	167	313	1.03798	0.127929
Birc3	10649	19023	15005	24041	35558	44194	1.23024	7.9e-31
Birc5	2073	1923	1542	9088	7050	11380	2.29006	2.12e-15
Birc6	1199	2215	1544	141	639	773	-1.74785	6.56e-05
Bivm	148	485	353	229	219	128	-0.564777	0.329255
Blcap	863	1837	1528	148	351	499	-2.11001	1.12e-09
Blm	3033	4840	3769	3240	5257	7097	0.401691	0.0143871
Blmh	521	574	733	975	1644	1915	1.26446	9.23e-06
Bloc1s1	5	24	0	0	0	0	-5.50456	0.159985
Bloc1s2	0	0	0	34	0	0	6.34836	0.104712
Bloc1s3	29	39	21	0	0	64	-0.810497	0.71568
Bloc1s4	219	482	291	349	579	426	0.532634	0.174148
Bloc1s5	0	0	0	0	175	76	8.72452	0.000505169
Blvra	869	1110	948	1019	586	892	-0.155196	0.681852
Blvrb	0	16	0	0	0	0	-4.49172	0.252871
Blzf1	324	583	337	1853	1722	2912	2.41698	9.25e-20
Bmf	1	0	0	0	0	0	-0.944454	0.81696
Bmi1	6778	12343	9983	7681	11249	14091	0.198839	0.0923474
Bmp15	43021	69127	59136	5189	4934	8189	-3.20529	6.44e-95
Bmp2k	1893	4133	3278	988	1776	2216	-0.88612	5.04e-05
Bmp3	1	0	6	0	0	0	-3.67788	0.351144
Bmp5	3656	5751	5176	2013	3736	6517	-0.315781	0.2
Bmp6	800	1867	1231	1099	1416	1983	0.254136	0.261587
Bmp7	42	96	12	9	99	90	0.353185	0.761731
Bmper	33	30	24	0	22	31	-0.954724	0.569666
Bmpr1a	512	791	815	203	156	131	-1.98858	1.15e-05
Bmpr1b	2615	6363	4903	774	1406	1562	-1.85135	1.45e-16
Bmpr2	1058	2049	1781	871	1621	1327	-0.311749	0.222791
Bms1	269	638	574	646	1381	1958	1.41794	3.75e-05
Bmx	0	12	23	308	342	261	4.88816	3.37e-07
Bnc1	1387	2188	1387	1142	1890	1737	-0.0377413	0.873654
Bnc2	517	1120	658	761	1975	2551	1.18176	0.000409066
Bnip1	10	23	15	193	123	148	3.42747	5.44e-06
Bnip2	519	508	546	120	186	471	-1.16797	0.0161091
Bnip3	329	682	492	284	330	436	-0.464554	0.147339
Bnip3l	42	291	200	403	646	972	2.02125	0.000267459
Bod1	4506	7153	5502	6383	8284	9209	0.50476	0.000174226
Bod1l	1524	2944	3608	213	864	557	-2.30733	2.17e-08
Bok	0	0	5	0	0	0	-3.12615	0.430107
Bola1	18	14	0	0	0	0	-5.9528	0.128347
Bola2	0	0	16	0	0	1	-3.83975	0.327839
Bola3	170	167	189	63	20	25	-2.13838	0.0100705
Boll	0	0	1	28	0	0	5.10589	0.192079
Bop1	0	29	17	35	0	0	0.23663	0.938391
Bora	607	729	727	772	1181	2057	0.88084	0.00310327
Bpgm	15673	25187	18235	7462	11245	14137	-0.850141	1.78e-11
Bphl	71	170	166	126	307	192	0.682172	0.239024
Bpifb2	0	0	19	0	0	0	-5.04924	0.197888
Bpifb4	0	11	0	0	1	0	-2.99292	0.447257
Bpifc	102	392	173	0	24	76	-2.85182	0.017449
Bpnt1	0	9	4	0	0	45	1.69882	0.626141
Bptf	540	1348	952	1191	2111	2375	1.04292	3.92e-05
Braf	69	415	259	452	506	354	1.04562	0.071811
Brap	2264	5504	3970	2223	3481	5868	-0.0144234	0.951185
Brca1	2103	3750	3451	890	2506	3173	-0.553137	0.0669204
Brca2	3597	10131	8335	2316	3461	3977	-1.10674	1.27e-06
Brcc3	163	526	402	90	133	97	-1.63661	0.00174598
Brd1	1870	5288	3701	2376	3422	5157	0.0580515	0.805797
Brd2	2931	4631	3375	1301	1654	2812	-0.945469	1.57e-06
Brd3	65	79	50	0	55	46	-1.10474	0.444479
Brd4	23	120	48	93	24	43	0.0769346	0.94108
Brd7	1013	2508	2119	2341	2744	3670	0.702866	0.00192009
Brd8	670	907	1155	584	811	1355	-0.0347192	0.908902
Brd9	156	218	178	270	296	290	0.681001	0.119682
Brdt	5758	10115	8098	10157	12892	15590	0.722465	9.76e-11
Bre	0	17	0	0	34	217	3.93249	0.102882
Brf1	22	20	15	27	39	0	0.329538	0.855216
Brf2	81	144	120	159	117	87	0.231715	0.731124
Bri3	2966	3979	3384	1654	921	1332	-1.31079	9.52e-05
Brinp1	0	0	0	0	23	0	5.368	0.170751
Brinp2	0	28	0	0	0	0	-5.29563	0.176626
Brinp3	67	31	88	1	84	92	-0.328653	0.802525
Brip1	501	917	599	42	292	144	-2.09243	0.000449763
Brix1	6563	9669	8502	3574	4437	5641	-0.848292	7.65e-11
Brk1	342	582	452	998	798	1298	1.2223	5.82e-05
Brms1	1	26	23	104	39	89	2.47495	0.0417348
Brms1l	154	284	111	28	116	263	-0.562234	0.465355
Brox	1462	2503	1973	1197	2312	1827	-0.124521	0.604479
Brpf3	75	128	134	69	0	290	-0.0368704	0.978769
Brsk2	262	336	168	0	0	78	-3.6348	0.0187015
Brwd1	1417	2728	2503	1349	3072	3420	0.22832	0.368561
Brwd3	2115	4617	3845	1321	3657	3824	-0.271087	0.340844
Bscl2	3525	5019	4274	713	1047	1267	-2.09146	2.58e-36
Bsdc1	217	182	137	67	169	144	-0.59784	0.335301
Bsg	326	464	354	333	591	684	0.465717	0.154656
Bsn	0	10	36	0	53	64	1.26622	0.567936
Bspry	113	176	203	229	464	879	1.59269	0.000779101
Bst1	0	0	1	0	0	0	-0.944454	0.81696
Bst2	387	804	459	493	285	265	-0.47073	0.351306
Btaf1	1399	2928	2292	1172	1937	3303	-0.0638526	0.799996
Btbd1	199	602	485	88	0	53	-2.92968	0.0109459
Btbd10	6267	12316	8922	7174	11535	13275	0.24297	0.0804045
Btbd11	0	1	0	0	0	0	-0.944454	0.81696
Btbd17	14	67	16	71	0	3	0.153726	0.936383
Btbd19	0	0	0	2	0	0	2.22009	0.58002
Btbd2	745	1066	618	217	520	1000	-0.598397	0.170652
Btbd3	20	81	0	0	0	19	-2.566	0.363008
Btbd7	46	257	164	81	32	115	-0.875428	0.282136
Btbd8	18	78	98	0	0	66	-1.78054	0.375743
Btbd9	12	113	66	55	250	168	1.42518	0.108776
Btd	43	35	22	0	0	26	-2.34246	0.276175
Btf3	3442	4744	3222	15597	11401	15711	1.9644	5.98e-15
Btf3l4	3608	3611	2659	6144	6272	8650	1.06117	3.16e-05
Btg1	1235	1655	1472	2	63	20	-5.73997	4.43e-16
Btg1-ps1	116	69	98	87	25	91	-0.510812	0.562377
Btg2	137	163	137	2	59	18	-2.54461	0.0170671
Btg3	0	0	9	0	0	0	-3.97246	0.313055
Btg4	23901	36437	29912	49611	50939	57784	0.862375	8.32e-08
Btk	1028	1291	1079	513	641	754	-0.836257	0.00114326
Btla	396	120	284	1241	524	1419	1.88368	0.00219282
Btn1a1	24	32	137	26	72	74	-0.208055	0.838315
Btn2a2	0	0	0	0	150	14	8.17639	0.00369723
Btnl1	19	56	9	0	0	15	-2.68777	0.244445
Btrc	301	637	606	275	503	683	-0.0806033	0.820548
Bub1	10	56	120	86	192	95	1.12396	0.239457
Bub1b	79149	133539	119813	803	2013	1403	-6.28541	3.88e-163
Bub3	1626	2712	2112	3067	3840	6167	1.01318	2.47e-09
Bud13	69	86	56	0	36	18	-2.0846	0.143475
Bud31	18	78	33	0	0	23	-2.66629	0.201819
Bysl	0	42	16	38	0	50	0.888587	0.691151
Bzw1	510	1609	1306	908	1285	1782	0.279314	0.370684
Bzw2	117	94	242	133	138	76	-0.313099	0.670334
C1d	0	21	36	24	0	38	0.263096	0.909779
C1galt1c1	54	112	134	0	0	0	-9.01508	7.07e-08
C1qa	0	6	0	1	0	2	-0.709819	0.854871
C1qb	0	11	1	2	0	31	1.49568	0.636677
C1qbp	225	427	281	523	701	537	1.00305	0.00633336
C1qc	0	9	0	0	2	0	-1.83404	0.63861
C1ql1	0	7	0	0	0	0	-3.30885	0.402873
C1ql3	0	0	8	0	0	26	1.40299	0.710169
C1qtnf1	0	9	0	0	0	0	-3.66765	0.352517
C1qtnf3	1	0	14	0	0	0	-4.74125	0.227056
C1qtnf7	0	0	0	0	1	0	0.979099	0.810371
C1ra	0	0	0	0	1	0	0.979099	0.810371
C1rl	0	0	0	0	1	0	0.979099	0.810371
C1s1	1	9	2	0	0	0	-4.2091	0.284532
C2	0	0	0	0	28	0	5.65164	0.14903
C2cd2	23	115	52	0	56	84	-0.484443	0.7461
C2cd2l	0	0	14	45	46	0	2.9456	0.283949
C2cd3	1268	2633	1876	367	455	662	-1.92667	3.95e-18
C2cd4c	1	0	0	0	0	0	-0.944454	0.81696
C2cd5	5387	10629	7466	9953	13229	16197	0.786586	2.52e-10
C3	2	19	2	0	1	0	-4.1618	0.241759
C3ar1	1	36	0	1	1	0	-3.70449	0.270459
C4a	0	12	0	0	1	0	-3.11751	0.428271
C4b	18	0	0	0	1	0	-4.43998	0.257153
C4bp-ps1	0	1	0	0	0	0	-0.944454	0.81696
C5ar1	0	13	0	0	0	0	-4.19397	0.286301
C7	0	0	0	20	0	0	5.58091	0.154236
C77080	0	1	0	0	0	0	-0.944454	0.81696
C77370	58	149	159	0	268	172	0.208779	0.876411
C78339	750	1419	1342	476	1190	1348	-0.242017	0.445723
C86187	59860	104982	91042	53428	79355	100977	-0.121772	0.274023
C86695	4490	6887	6056	8288	8628	13311	0.80635	1.06e-07
C87198	46	168	72	0	51	144	-0.669731	0.635059
C87414	688	2489	1863	2447	2857	4975	1.10069	0.000357273
C87436	1036	1650	1124	2082	1944	3136	0.935034	3.93e-05
C87499	12730	19735	17383	21429	21313	30481	0.584233	7.01e-05
C87977	4130	5379	5206	26538	30935	33580	2.65109	5.87e-59
C8a	0	23	25	1	0	0	-5.28215	0.116479
C8b	51	117	93	344	124	471	1.93083	0.00237519
C8g	0	0	7	37	0	1	2.86479	0.402289
Caap1	0	19	6	0	0	0	-5.21385	0.183484
Cab39	1278	2020	1713	679	849	1170	-0.886162	5.58e-06
Cab39l	169	285	254	57	36	17	-2.4849	0.00101859
Cabin1	1987	5097	3698	594	734	815	-2.24122	5.64e-22
Cables1	0	0	21	0	0	0	-5.19352	0.185219
Cables2	155	531	427	232	330	354	-0.180136	0.68725
Cabp1	0	0	5	0	0	0	-3.12615	0.430107
Cabp4	1	0	0	0	0	0	-0.944454	0.81696
Cabs1	0	41	17	0	0	0	-6.44343	0.0876348
Cabyr	14	4	40	0	175	55	1.84432	0.285786
Cacfd1	228	411	296	93	121	95	-1.51805	0.00138181
Cachd1	306	506	355	0	0	15	-6.50602	1.67e-09
Cacna1b	0	44	35	0	0	0	-6.93751	0.0401162
Cacna1c	0	0	16	0	0	0	-4.80153	0.221116
Cacna1d	9	68	63	82	25	54	0.473124	0.666759
Cacna1e	0	1	0	0	0	0	-0.944454	0.81696
Cacna1g	5	0	1	0	0	0	-3.74406	0.342337
Cacna1h	276	189	105	59	76	490	-0.178044	0.833087
Cacna1i	80	80	29	0	0	0	-8.45415	9.39e-06
Cacna2d1	93	208	110	33	115	92	-0.765225	0.270194
Cacna2d3	163	351	280	363	577	139	0.609412	0.331025
Cacnb2	50	127	168	76	250	303	0.839523	0.210618
Cacnb3	72	66	88	29	0	27	-1.96061	0.171492
Cacnb4	50	19	26	77	0	56	0.46608	0.777688
Cacng2	0	0	0	0	1	0	0.979099	0.810371
Cacng4	53	81	46	0	0	1	-7.35218	3.61e-05
Cacng7	0	0	6	7	0	56	3.19417	0.317759
Cactin	77	306	130	92	192	160	-0.0924853	0.880923
Cacul1	0	38	19	37	58	61	1.67419	0.262978
Cacybp	64	19	8	131	163	80	1.9061	0.0732214
Cad	0	13	0	0	0	0	-4.19397	0.286301
Cadm1	39	198	238	32	55	142	-1.0633	0.200908
Cadps	0	0	16	0	46	19	1.95954	0.520273
Cadps2	71	319	82	105	94	185	-0.161138	0.819299
Cage1	0	23	27	0	0	59	0.0775704	0.9793
Calb1	229	402	231	585	513	1051	1.33107	0.000286107
Calb2	0	19	0	0	0	20	0.0903867	0.980832
Calca	0	0	0	1	0	0	0.979099	0.810371
Calcb	0	0	1	0	0	0	-0.944454	0.81696
Calcoco1	120	55	47	44	20	110	-0.57538	0.562947
Calcr	0	0	1	0	0	0	-0.944454	0.81696
Cald1	0	0	2	1	1	0	0.215262	0.956938
Calm1	7251	9603	7797	1018	2131	3558	-1.97286	1.07e-13
Calm2	607	749	593	151	1	180	-2.51505	0.0131046
Calm3	1	35	10	44	93	109	2.6063	0.030246
Caln1	0	29	30	66	0	0	0.750418	0.789488
Calr	662	699	666	103	278	341	-1.59676	0.000189773
Calr3	250	581	333	79	32	313	-1.5263	0.0353892
Calr4	29	88	119	192	351	226	1.80625	0.005079
Calu	823	1105	833	626	560	1169	-0.25585	0.412682
Camk1	0	16	0	0	0	0	-4.49172	0.252871
Camk1d	414	830	489	265	604	680	-0.166083	0.643077
Camk1g	0	51	16	0	6	22	-1.24324	0.618073
Camk2a	0	0	1	0	0	0	-0.944454	0.81696
Camk2b	17	0	0	0	0	1	-4.35722	0.266212
Camk2g	598	906	608	46	120	253	-2.45192	9.06e-07
Camk4	0	24	17	22	48	10	1.25265	0.483658
Camkk2	12	22	0	0	4	0	-3.05262	0.393946
Camkmt	857	1135	853	359	306	365	-1.4163	3.54e-05
Camkv	0	19	19	0	0	0	-5.90019	0.131785
Caml	60	23	111	260	479	502	2.57266	0.000162292
Camsap1	1330	3939	2688	679	1510	1601	-1.02363	0.000586184
Camsap2	830	2225	1745	1227	2906	3952	0.752087	0.0162672
Camsap3	91	203	127	332	363	538	1.60503	6.63e-05
Camta1	142	142	163	171	102	286	0.279771	0.63768
Camta2	0	29	33	0	33	39	0.213792	0.924943
Cand1	1176	2514	2059	3893	5744	7963	1.63543	1.52e-19
Cand2	0	1	0	0	0	0	-0.944454	0.81696
Cant1	54	259	137	41	164	51	-0.663321	0.426899
Canx	2969	5359	5006	1752	3419	3657	-0.592273	0.00344458
Cap1	64	181	244	30	50	86	-1.55589	0.0313861
Cap2	0	0	14	0	0	0	-4.60907	0.240483
Capg	0	0	16	0	0	60	1.60786	0.668038
Capn1	30	39	17	0	0	0	-7.27418	0.00248457
Capn10	696	715	701	179	343	458	-1.19729	0.00118931
Capn11	0	0	12	0	0	0	-4.38693	0.264307
Capn12	135	83	89	31	78	111	-0.669953	0.391384
Capn15	0	0	14	0	0	0	-4.60907	0.240483
Capn2	0	23	0	0	0	0	-5.01285	0.201183
Capn3	0	12	9	51	0	2	1.92126	0.461787
Capn5	0	0	12	0	0	0	-4.38693	0.264307
Capn6	0	0	13	0	0	0	-4.50227	0.251739
Capn7	2642	4989	4642	1056	1659	1865	-1.39661	4.28e-14
Capn9	0	0	6	0	0	0	-3.38857	0.391324
Capns1	0	0	15	53	0	14	2.47399	0.398592
Caprin1	944	1637	1606	944	2402	2514	0.460188	0.111901
Caprin2	479	718	650	1547	2781	3332	2.02887	2.53e-20
Capza1	371	760	572	198	979	1231	0.428969	0.390918
Capza2	1335	2170	1597	1737	1844	1901	0.168869	0.4664
Capzb	25	34	51	1	94	145	0.940714	0.482476
Car1	20	0	22	47	67	25	1.64192	0.310563
Car10	139	41	98	115	593	590	1.96317	0.00943659
Car11	0	0	0	0	0	4	2.54747	0.523275
Car12	15	0	39	29	0	0	-0.590157	0.84464
Car13	0	0	0	0	0	24	5.10806	0.192686
Car9	24	34	50	67	0	180	1.11369	0.468708
Card10	0	0	0	0	40	24	6.73081	0.0583589
Card11	7	0	0	0	1	0	-3.06929	0.435562
Card6	56	144	33	74	116	40	0.160809	0.858975
Carf	18	0	15	0	0	0	-6.09727	0.119267
Carhsp1	2578	3266	3314	418	560	1334	-2.08219	1.61e-11
Carkd	1	0	0	0	0	15	3.4714	0.377044
Carm1	52	188	137	82	44	148	-0.37492	0.614774
Cars	0	73	42	258	310	197	3.03131	0.00694571
Casc1	63	68	42	344	223	714	2.81559	1.1e-06
Casc3	32	35	100	0	46	6	-1.72617	0.296027
Casc4	67	54	66	181	149	36	1.09568	0.228337
Casc5	65	323	126	41	499	298	0.767114	0.35292
Casd1	0	9	11	0	0	0	-4.99117	0.203165
Cask	531	966	970	680	608	761	-0.18925	0.546104
Caskin1	4	14	0	0	0	53	1.37092	0.68057
Caskin2	139	284	164	82	395	231	0.274635	0.658516
Casp1	0	2	5	0	0	0	-3.53009	0.371328
Casp2	366	313	364	63	300	293	-0.816739	0.169072
Casp3	25	34	10	0	40	29	-0.141533	0.936208
Casp6	16	26	42	111	0	16	0.954706	0.583119
Casp7	0	8	7	30	0	0	1.597	0.639288
Casp8	130	223	45	50	68	296	-0.0797557	0.926154
Casp8ap2	2108	3742	3060	1678	2788	3166	-0.212302	0.208643
Casp9	94	159	87	154	90	125	0.234526	0.721789
Casq2	1	140	73	92	129	123	0.929063	0.43124
Cast	0	33	0	53	81	0	2.53642	0.325969
Casz1	0	25	0	0	0	15	-0.716833	0.848944
Cat	2	52	36	167	0	48	1.72279	0.323497
Catsper2	13	0	36	0	25	35	0.0120744	0.995946
Catsperd	0	0	0	223	214	112	10.0756	2.14e-11
Catsperg1	0	0	1	0	0	0	-0.944454	0.81696
Cav1	0	0	1	0	0	0	-0.944454	0.81696
Cav2	0	16	9	0	65	0	1.59464	0.601423
Cbfa2t2	17	193	217	29	37	178	-0.831171	0.412433
Cbfa2t3	0	1	0	21	0	11	5.08399	0.153499
Cbfb	24	229	168	194	307	346	1.1549	0.0996099
Cbl	142	162	82	138	277	491	1.10741	0.0560323
Cblb	40	15	18	6	1	31	-1.28082	0.429974
Cbll1	11	254	110	18	80	8	-1.55023	0.207743
Cbln1	36	27	129	0	46	0	-2.08845	0.301286
Cbln4	15	21	8	0	54	41	0.9709	0.588973
Cbr1	0	25	8	0	0	14	-1.29679	0.7189
Cbr2	0	1	0	0	0	2	0.668282	0.869104
Cbr3	0	0	3	0	0	0	-2.39139	0.549773
Cbwd1	0	0	2	0	0	0	-1.81158	0.654031
Cbx1	1174	2007	1374	1022	1834	1569	-0.0128269	0.957479
Cbx2	1138	2868	1434	187	616	776	-1.80146	6.46e-06
Cbx3	0	28	51	25	0	18	-0.598746	0.795952
Cbx4	0	0	1	0	0	0	-0.944454	0.81696
Cbx5	90	115	50	86	381	352	1.58543	0.0200609
Cbx6	0	0	0	0	1	0	0.979099	0.810371
Cbx7	0	16	2	0	0	0	-4.69863	0.231325
Cby1	635	581	472	473	447	608	-0.173626	0.656992
Cc2d1a	0	35	33	0	0	0	-6.7346	0.0563813
Cc2d1b	0	20	0	0	0	18	-0.134566	0.971475
Ccar1	666	1524	1119	724	1327	1757	0.214712	0.423397
Ccar2	80	43	52	96	69	154	0.748209	0.349531
Ccbe1	0	50	23	26	160	171	2.40912	0.0779344
Ccbl1	91	84	98	166	134	70	0.538393	0.475247
Ccbl2	0	1	0	0	0	24	4.14629	0.290329
Ccdc101	172	196	90	0	41	40	-2.68584	0.0283777
Ccdc105	71	39	0	0	0	37	-2.07595	0.437481
Ccdc106	41	44	55	70	40	32	0.149063	0.876396
Ccdc109b	1315	1705	1396	1530	1517	1737	0.148959	0.554272
Ccdc110	0	0	0	0	26	94	7.50313	0.0140564
Ccdc112	113	188	267	225	195	201	0.225173	0.679983
Ccdc113	0	0	0	79	17	0	7.78105	0.00926347
Ccdc114	256	422	238	458	406	921	0.951909	0.0166972
Ccdc115	917	1363	1230	2294	1675	1915	0.840281	0.00692357
Ccdc116	0	0	0	1	0	0	0.979099	0.810371
Ccdc117	9046	15007	12108	4814	6886	9764	-0.759342	4.78e-09
Ccdc12	81	57	55	1332	717	1056	4.02414	3e-15
Ccdc120	181	214	126	0	141	171	-0.940193	0.458737
Ccdc122	665	676	496	568	450	536	-0.21792	0.595477
Ccdc124	27	13	18	41	19	44	0.776757	0.512364
Ccdc127	0	56	32	0	0	50	-0.919166	0.745521
Ccdc13	0	0	0	0	32	0	5.8442	0.135541
Ccdc130	2	11	38	107	69	95	2.55831	0.0263366
Ccdc132	3162	5787	4998	445	350	491	-3.3578	2.9e-42
Ccdc136	20	51	29	0	27	29	-0.921311	0.576846
Ccdc138	120	336	222	113	213	309	-0.0732483	0.882891
Ccdc14	4477	8419	7022	8240	11059	15571	0.824227	5.09e-10
Ccdc141	22	67	20	0	90	103	0.759942	0.625729
Ccdc142	0	0	0	0	0	9	3.70169	0.348066
Ccdc148	25	0	14	0	0	0	-6.3786	0.0995901
Ccdc149	0	0	0	104	0	82	8.51942	0.00103294
Ccdc15	53	94	53	15	232	110	0.790694	0.416213
Ccdc150	0	18	22	22	29	18	1.01592	0.567844
Ccdc151	0	16	3	42	2	38	2.48685	0.21413
Ccdc152	0	0	5	0	0	0	-3.12615	0.430107
Ccdc155	43	0	0	0	17	0	-1.74629	0.641188
Ccdc157	74	201	127	1	24	7	-3.61627	0.000963092
Ccdc158	194	305	127	209	345	307	0.48118	0.330913
Ccdc162	0	0	11	0	0	0	-4.26156	0.278459
Ccdc163	0	41	0	33	22	0	1.02586	0.728403
Ccdc166	0	0	11	0	127	111	4.31454	0.0659967
Ccdc167	0	0	6	0	0	0	-3.38857	0.391324
Ccdc169	0	38	0	0	0	0	-5.73497	0.143049
Ccdc170	12	60	59	88	132	92	1.40835	0.0961149
Ccdc171	1007	1281	1218	483	501	855	-0.953882	0.000458467
Ccdc172	47	64	37	27	64	54	-0.0574207	0.947592
Ccdc173	37	46	68	149	301	184	2.08885	0.000969695
Ccdc174	0	49	0	18	43	61	1.5753	0.460843
Ccdc176	0	66	5	356	120	106	3.56585	0.00814057
Ccdc178	56	24	78	23	191	87	0.780442	0.440854
Ccdc18	737	1224	1258	1608	1943	1553	0.745134	0.0089616
Ccdc181	13	48	38	267	358	317	3.37613	4.55e-09
Ccdc186	5803	12206	12030	4195	10707	13497	-0.106004	0.691051
Ccdc23	54	36	77	0	0	0	-8.28328	2.08e-05
Ccdc24	0	59	4	0	47	41	0.65658	0.778889
Ccdc25	0	67	27	0	64	93	0.798761	0.698215
Ccdc28a	461	821	696	232	386	562	-0.762343	0.015506
Ccdc28b	0	30	59	0	0	0	-7.17761	0.0264966
Ccdc3	11	14	41	408	156	477	4.03596	9.11e-08
Ccdc30	1	55	6	58	78	109	2.24728	0.0831654
Ccdc32	0	14	0	0	0	1	-3.33841	0.395792
Ccdc34	317	860	654	305	390	375	-0.66889	0.0676275
Ccdc36	376	291	353	38	224	163	-1.40695	0.0315276
Ccdc37	0	1	0	0	0	0	-0.944454	0.81696
Ccdc38	305	224	281	349	684	438	0.808087	0.0934203
Ccdc39	0	4	0	0	40	0	3.63525	0.341322
Ccdc40	22	24	25	0	0	0	-7.0101	0.00577614
Ccdc42	0	8	0	0	0	0	-3.49938	0.375612
Ccdc43	0	0	30	0	0	0	-5.70778	0.144973
Ccdc47	6498	10858	8950	2326	3679	4366	-1.3386	1.53e-23
Ccdc50	561	712	519	559	690	882	0.238099	0.417818
Ccdc51	0	0	9	0	0	0	-3.97246	0.313055
Ccdc53	56	51	137	0	0	69	-2.17114	0.252378
Ccdc55	176	264	193	430	712	1114	1.78631	2.6e-07
Ccdc57	42	38	3	21	85	17	0.516506	0.708873
Ccdc58	26	48	36	33	0	1	-1.27176	0.510654
Ccdc59	0	14	41	0	60	0	0.225152	0.938637
Ccdc6	7952	14488	10574	7259	12777	13098	0.0246446	0.870239
Ccdc60	16	7	17	89	82	229	3.15782	0.000436575
Ccdc61	12	112	27	0	0	0	-7.85925	0.000363001
Ccdc62	462	466	575	0	116	92	-3.02585	0.00426323
Ccdc64	203	223	211	11	196	248	-0.673438	0.440874
Ccdc64b	0	0	29	0	67	35	1.73629	0.533008
Ccdc65	175	119	117	68	137	132	-0.401734	0.539239
Ccdc66	71	109	207	29	126	107	-0.614706	0.431444
Ccdc68	58	76	37	103	51	9	0.173507	0.879622
Ccdc69	14053	21291	16901	10076	10534	12392	-0.619284	9.99e-05
Ccdc71	24	44	17	1	0	0	-6.24475	0.00451483
Ccdc71l	109	208	159	141	119	268	0.164779	0.75381
Ccdc73	25	10	32	74	32	263	2.23964	0.03232
Ccdc74a	391	358	379	319	67	416	-0.508322	0.447617
Ccdc77	77	75	102	27	158	200	0.438621	0.590223
Ccdc79	18	0	46	109	216	159	2.82566	0.0269081
Ccdc80	0	0	0	0	0	2	1.63006	0.687708
Ccdc82	99	131	110	295	498	578	1.98399	5.12e-07
Ccdc84	818	764	523	862	678	1235	0.35496	0.363591
Ccdc85a	0	0	7	0	0	0	-3.61051	0.360255
Ccdc85b	17	0	0	0	1	0	-4.35722	0.266212
Ccdc85c	89	109	51	0	17	46	-2.23304	0.107101
Ccdc86	0	4	1	60	3	1	4.2945	0.0642184
Ccdc88a	439	656	810	295	483	537	-0.537536	0.105163
Ccdc88c	0	12	0	0	59	77	3.64909	0.161375
Ccdc9	26	44	12	240	16	136	2.45807	0.0266394
Ccdc90b	1037	1649	1334	705	937	850	-0.641685	0.00925229
Ccdc91	73	129	72	297	585	503	2.3604	8.08e-08
Ccdc92	148	277	234	41	71	188	-1.2209	0.0501476
Ccdc93	67	65	42	119	175	211	1.47398	0.0205908
Ccdc96	0	40	0	0	0	0	-5.8088	0.137927
Ccdc97	75	21	36	92	166	230	1.64921	0.0516802
Cckar	0	0	20	0	0	0	-5.12319	0.191318
Ccl11	37	33	52	106	0	103	0.826648	0.588487
Ccl2	1	11	11	0	0	0	-5.20747	0.184028
Ccl25	0	0	0	0	0	53	6.24803	0.110354
Ccl27a	19	10	0	0	0	0	-5.87486	0.133465
Ccl28	65	44	74	11	92	26	-0.601072	0.579424
Ccl3	0	19	9	94	1	0	2.40258	0.329433
Ccl4	19	12	44	48	25	46	0.691933	0.544963
Ccl6	0	0	0	89	1	35	8.0515	0.00105651
Ccl9	0	1	0	0	0	0	-0.944454	0.81696
Ccm2	12	13	64	0	0	0	-7.30313	0.0033521
Ccna1	0	6	5	0	0	0	-4.10188	0.297228
Ccna2	3831	5125	4195	5076	6159	7869	0.537065	0.000664453
Ccnb1	19872	31285	25192	24467	32806	36544	0.320525	0.00391248
Ccnb1ip1	103	337	319	0	0	0	-10.3108	5.99e-13
Ccnb2	2900	3761	3581	2750	2696	2922	-0.248121	0.278174
Ccnb3	71	121	23	35	256	315	1.38544	0.123323
Ccnc	161	273	259	77	24	91	-1.7795	0.0104523
Ccnd3	114	680	353	142	484	299	-0.182007	0.766435
Ccndbp1	3150	5911	3211	14834	14129	19318	2.04067	5.29e-24
Ccne1	36	95	66	89	25	34	-0.138795	0.888713
Ccne2	339	625	545	557	865	818	0.612984	0.0323106
Ccnf	1	0	8	0	0	11	-0.0543166	0.988562
Ccng1	18	157	91	0	152	158	0.229802	0.873827
Ccng2	710	1383	1063	917	1289	995	0.103447	0.713686
Ccnh	77	103	58	33	271	182	0.938981	0.253344
Ccni	47	31	146	119	215	233	1.28334	0.100621
Ccnj	270	515	371	141	259	372	-0.599685	0.128039
Ccnk	18	125	39	26	46	90	-0.0776319	0.937237
Ccnl1	299	579	379	222	136	177	-1.09832	0.0239086
Ccnl2	1924	4046	3647	2782	2681	4553	0.104763	0.630897
Ccno	2464	3005	2207	382	507	644	-2.35007	1.9e-22
Ccnt1	20	18	47	0	46	48	-0.0405874	0.980647
Ccnt2	1731	4460	3200	1151	1751	2822	-0.692997	0.00514353
Ccny	904	1393	813	510	493	845	-0.744453	0.014331
Ccnyl1	828	2114	1729	0	216	114	-3.86216	0.0223319
Ccp110	931	1951	1453	954	2197	1999	0.269974	0.317877
Ccpg1	356	428	402	665	1023	982	1.16266	0.000107848
Ccpg1os	16	14	8	0	0	0	-6.15291	0.0520752
Ccr1	0	0	1	1	0	0	0.0173265	0.996612
Ccr1l1	0	0	6	0	0	0	-3.38857	0.391324
Ccr2	0	0	0	0	0	1	0.979099	0.810371
Ccr3	37	50	32	94	262	171	2.12976	0.00177929
Ccr5	0	25	0	0	0	0	-5.13269	0.190485
Ccr7	0	0	0	0	1	0	0.979099	0.810371
Ccr9	0	0	9	0	0	28	1.3399	0.722299
Ccrl2	0	0	0	1	0	0	0.979099	0.810371
Ccrn4l	3380	7787	5087	4662	5063	6502	0.0765522	0.675248
Ccs	0	0	0	74	0	0	20.6054	1.36e-07
Ccsap	129	42	99	65	76	39	-0.63689	0.485102
Ccser1	368	605	297	397	338	533	0.0406562	0.919267
Ccser2	2690	4762	4809	818	2070	2194	-1.2937	1.49e-06
Cct2	132	232	182	227	236	403	0.68082	0.105148
Cct3	261	379	166	45	309	110	-0.822573	0.267035
Cct4	248	222	343	0	0	87	-3.59109	0.0198207
Cct5	144	214	201	515	824	1359	2.22139	4.35e-11
Cct6a	31	0	31	1	0	0	-6.02591	0.0433759
Cct7	1038	1012	878	1512	2588	3110	1.2236	1.25e-05
Cct8	3318	4515	3699	2635	2888	4133	-0.256824	0.145148
Ccz1	584	1040	841	2371	1965	1798	1.43902	6.77e-06
Cd101	18	6	11	0	0	0	-6.12651	0.057542
Cd151	265	187	258	36	227	401	-0.336531	0.651027
Cd160	437	308	455	921	1177	852	1.28285	0.00249746
Cd163	0	0	5	0	0	0	-3.12615	0.430107
Cd164	8862	16299	13974	1207	2310	2881	-2.62291	1.94e-46
Cd164l2	2750	3554	2828	986	1294	1918	-1.15561	1.85e-08
Cd177	122	63	116	311	426	451	1.88851	0.000694977
Cd19	0	0	6	0	0	0	-3.38857	0.391324
Cd1d1	105	206	206	0	94	0	-2.42279	0.161489
Cd1d2	2	0	0	0	0	0	-2.19276	0.584649
Cd200	207	59	169	113	24	50	-1.184	0.223955
Cd200r3	0	30	24	0	21	0	-1.16981	0.710049
Cd207	0	0	0	0	0	1	0.979099	0.810371
Cd209c	0	0	11	0	96	170	4.41829	0.0563767
Cd209e	0	11	14	21	0	103	2.29262	0.306874
Cd209g	25	32	26	25	0	12	-0.972319	0.583891
Cd226	41	103	41	0	0	0	-8.28622	1.58e-05
Cd247	0	8	33	105	0	0	1.85603	0.498515
Cd24a	0	9	0	0	23	0	1.68303	0.655927
Cd27	0	0	1	0	0	0	-0.944454	0.81696
Cd274	62	148	53	23	0	37	-2.06042	0.144281
Cd2ap	327	889	759	267	860	482	-0.232291	0.614761
Cd2bp2	1100	1152	1081	1320	1400	2122	0.502392	0.0599883
Cd300c	65	19	15	0	0	35	-2.04364	0.354379
Cd300lf	177	281	139	95	0	90	-1.57864	0.216283
Cd302	0	1	0	1	0	0	0.0173265	0.996612
Cd320	402	388	164	65	625	172	-0.236777	0.764611
Cd36	879	1227	1324	377	452	406	-1.42602	2.98e-06
Cd37	0	1	0	0	0	0	-0.944454	0.81696
Cd38	0	27	0	0	1	0	-4.28155	0.274684
Cd3d	0	1	0	0	0	1	0.0173265	0.996612
Cd3e	0	0	1	1	0	0	0.0173265	0.996612
Cd3g	0	0	1	0	0	1	0.0173265	0.996612
Cd4	29	60	46	0	0	0	-7.86053	0.000156209
Cd40	0	63	6	1	0	67	-0.0202846	0.993764
Cd40lg	39	6	0	0	0	0	-6.64638	0.0735573
Cd44	0	0	0	1	0	0	0.979099	0.810371
Cd47	0	19	14	0	4	1	-2.57622	0.406547
Cd48	0	0	5	0	1	26	2.14718	0.571649
Cd5	122	65	83	0	0	98	-1.90968	0.307721
Cd52	0	1	2	0	3	3	0.965887	0.803346
Cd53	0	23	0	1	0	62	1.48107	0.653922
Cd55	6996	12089	12187	1616	2114	2841	-2.23503	2.4e-45
Cd59a	78	109	24	0	0	4	-5.93904	0.000369266
Cd59b	31	92	10	0	48	53	-0.450466	0.784722
Cd63	0	9	9	0	0	0	-4.8241	0.218921
Cd68	51	26	32	46	35	12	-0.175456	0.881435
Cd69	50	83	25	159	0	49	0.684711	0.661639
Cd7	123	86	83	0	45	0	-2.79519	0.121766
Cd74	1	1	3	2	1	5	0.602307	0.840386
Cd79b	1	0	0	0	0	0	-0.944454	0.81696
Cd81	35	0	19	1	0	1	-4.95847	0.066288
Cd82	1	20	1	0	0	25	0.142282	0.964864
Cd83	0	0	0	0	1	0	0.979099	0.810371
Cd84	0	0	0	0	1	0	0.979099	0.810371
Cd8a	17	0	14	0	0	1	-5.04601	0.158018
Cd8b1	0	0	0	0	1	0	0.979099	0.810371
Cd9	131	116	125	70	0	1	-2.04613	0.215988
Cd93	0	1	1	0	0	0	-1.70833	0.673016
Cd96	19	0	29	0	0	0	-6.57317	0.0753709
Cd99l2	635	730	527	82	268	227	-1.79096	0.000119305
Cdadc1	24	79	81	70	75	24	0.106684	0.912755
Cdan1	109	224	152	108	56	213	-0.346279	0.595126
Cdc123	25	85	44	0	0	110	-0.705952	0.733085
Cdc14a	35	40	83	55	45	35	-0.126775	0.89306
Cdc14b	0	41	0	0	24	89	1.55077	0.575845
Cdc16	120	287	290	441	321	855	1.24696	0.00736037
Cdc20	1959	3318	2775	5021	5995	4216	1.01631	9.38e-05
Cdc23	11	184	184	389	156	271	1.38728	0.117191
Cdc25a	0	222	76	141	329	482	1.85041	0.123243
Cdc25b	122	260	165	1028	1129	1951	2.93731	4.11e-24
Cdc25c	0	0	0	0	0	33	5.56601	0.15535
Cdc26	461	945	602	85	45	8	-3.57193	5.77e-06
Cdc27	1105	2652	2466	412	1023	630	-1.52644	1.55e-05
Cdc34	2145	2491	1691	881	891	571	-1.35979	0.000337909
Cdc37	100	54	31	584	538	707	3.20262	1.64e-07
Cdc37l1	2183	3475	2901	1222	1203	2027	-0.930659	4.1e-06
Cdc40	922	1680	1404	1744	3248	3663	1.11385	6.63e-08
Cdc42	3830	5168	4256	1037	620	953	-2.27116	1.93e-13
Cdc42bpa	403	993	857	1430	1833	2229	1.35293	1.29e-07
Cdc42bpb	2540	5275	3671	556	2277	2054	-1.25718	0.000431545
Cdc42bpg	34	18	16	0	57	16	-0.101338	0.95501
Cdc42ep1	0	0	1	0	0	0	-0.944454	0.81696
Cdc42ep2	50	80	41	575	246	684	3.20105	1.57e-08
Cdc42ep3	1	33	26	0	0	22	-1.58185	0.551708
Cdc42se1	993	1588	1038	604	662	675	-0.83969	0.00272061
Cdc42se2	9356	14578	10602	6991	12065	12258	-0.138583	0.373922
Cdc45	1333	1978	1987	2094	2774	3484	0.661486	0.000172759
Cdc5l	1	40	12	164	138	0	2.9919	0.0821143
Cdc6	150	301	209	0	0	111	-2.85193	0.0814881
Cdc7	549	1133	703	1267	1367	1901	0.983695	3.65e-05
Cdc73	292	675	424	243	442	655	-0.0513643	0.889521
Cdca2	76	157	117	246	205	302	1.18738	0.0155605
Cdca3	499	729	550	749	598	893	0.37843	0.241334
Cdca4	3249	5444	4653	3768	3615	4749	-0.0834314	0.649068
Cdca5	2545	3982	2600	8131	9636	14419	1.81889	5.58e-28
Cdca7	109	102	53	111	102	102	0.259818	0.721971
Cdca7l	107	318	214	443	1344	1254	2.28158	8.43e-08
Cdca8	4058	7696	6086	10100	10562	13554	0.999963	8.23e-11
Cdcp1	53	47	38	0	0	0	-8.00367	8.55e-05
Cdh1	10454	17523	15573	583	543	523	-4.63106	3.44e-92
Cdh10	10	0	8	0	0	0	-5.22558	0.182489
Cdh13	0	0	0	34	0	2	6.39835	0.101989
Cdh15	0	0	0	0	0	8	3.53342	0.370984
Cdh17	23	24	31	0	55	24	-0.10507	0.950854
Cdh18	0	0	8	30	17	0	2.85673	0.363003
Cdh19	0	0	39	0	42	16	0.516117	0.863443
Cdh2	112	271	218	0	0	32	-4.47238	0.00233196
Cdh20	466	477	293	87	369	622	-0.384205	0.522517
Cdh23	0	0	0	0	0	4	2.54747	0.523275
Cdh24	96	142	58	27	115	250	0.245083	0.770139
Cdh3	375	536	394	0	18	0	-6.17489	1.29e-07
Cdh4	43	228	185	46	41	213	-0.618468	0.466932
Cdh6	4	0	0	0	0	27	2.04602	0.589584
Cdh7	0	14	5	0	0	0	-4.82668	0.218671
Cdh8	0	25	33	0	0	0	-6.53124	0.0770382
Cdh9	42	24	20	85	0	14	0.402384	0.819778
Cdhr2	0	0	0	25	0	0	5.90377	0.131567
Cdip1	736	1629	1275	271	484	550	-1.45089	1.97e-07
Cdipt	66	125	14	345	476	644	2.85925	3.53e-05
Cdk1	0	34	53	0	61	0	-0.371056	0.893807
Cdk10	0	0	0	0	0	1	0.979099	0.810371
Cdk11b	122	238	123	608	1163	1173	2.62869	2.49e-14
Cdk12	495	1239	517	228	520	813	-0.539224	0.204556
Cdk13	318	727	608	312	361	218	-0.744866	0.0993935
Cdk14	51	62	30	0	120	67	0.249433	0.868904
Cdk15	7	0	68	230	88	199	2.86464	0.0380652
Cdk16	732	1381	899	395	1122	1081	-0.228219	0.504972
Cdk17	40	31	26	37	33	13	-0.153348	0.894498
Cdk19	0	47	11	37	0	32	0.642285	0.7816
Cdk2	20	0	6	0	59	9	1.03455	0.68001
Cdk20	147	274	217	498	639	1075	1.79167	3.24e-08
Cdk2ap1	49	141	85	0	71	41	-1.32228	0.342752
Cdk2ap2	3744	5014	4780	2096	3516	3870	-0.533924	0.00259641
Cdk4	4	0	17	0	42	0	0.933446	0.777559
Cdk5	9	23	8	82	42	77	2.48224	0.0148012
Cdk5r1	0	0	15	0	55	0	1.89947	0.612463
Cdk5r2	2	0	8	11	29	0	2.05719	0.461244
Cdk5rap1	47	51	54	0	27	119	-0.348146	0.820193
Cdk5rap2	35	17	43	63	264	136	2.16743	0.0124421
Cdk5rap3	49	0	4	183	82	130	2.65002	0.0773712
Cdk6	0	11	4	28	1	21	2.11162	0.341961
Cdk7	666	652	660	114	71	168	-2.51886	3.61e-08
Cdk8	1351	2351	1975	2473	2844	4003	0.741356	6e-06
Cdk9	260	263	232	445	281	286	0.49982	0.347506
Cdkal1	18	19	31	33	103	81	1.6142	0.0852315
Cdkl1	99	156	4	0	38	0	-2.76458	0.173991
Cdkl2	214	275	297	121	229	373	-0.201186	0.666074
Cdkl3	0	0	0	51	0	0	6.93424	0.0762154
Cdkl4	21	46	45	22	65	54	0.34354	0.71746
Cdkl5	182	367	292	470	522	500	0.919546	0.0122921
Cdkn1a	0	1	5	0	0	1	-2.38066	0.547163
Cdkn1b	93	161	104	64	19	66	-1.16917	0.153662
Cdkn1c	0	0	0	31	36	42	7.63755	0.000500931
Cdkn2aip	1829	2568	2480	649	560	913	-1.67692	1.54e-11
Cdkn2aipnl	898	1370	1209	978	1113	1523	0.0711457	0.734486
Cdkn2c	10	273	184	0	45	32	-2.53305	0.0788185
Cdkn2d	0	0	0	0	30	0	5.75113	0.141937
Cdnf	0	0	0	0	1	0	0.979099	0.810371
Cdo1	2468	3512	2410	7114	8167	10160	1.61575	6.49e-20
Cdon	24	160	132	0	97	63	-0.964998	0.499313
Cdpf1	0	64	54	6	0	62	-0.846374	0.704765
Cdr2	3295	5022	3468	2605	3670	5053	-0.0700195	0.679993
Cdr2l	18	0	10	0	0	0	-5.90066	0.131754
Cds1	1529	2500	2001	81	284	462	-2.96742	8.25e-13
Cds2	401	731	738	30	15	159	-3.32626	2.56e-06
Cdt1	1348	1853	1255	541	811	1055	-0.915473	0.000251714
Cdv3	4342	9712	7496	1690	3282	3976	-1.25418	1.73e-09
Cdyl	903	1980	1504	577	1259	1254	-0.483492	0.0809198
Cdyl2	0	10	37	0	23	0	-0.943113	0.768471
Ceacam1	1	22	0	1	0	0	-4.09243	0.296665
Ceacam10	132	63	43	33	65	140	-0.26961	0.767725
Ceacam12	20	17	34	0	46	94	0.725578	0.660704
Ceacam2	0	0	49	36	0	17	0.356606	0.90332
Ceacam20	25	0	20	88	99	230	2.93143	0.02464
Ceacam5	70	42	33	0	0	0	-8.13395	5.9e-05
Ceacam-ps1	0	0	11	0	0	49	1.85615	0.621447
Cebpa	0	3	15	0	0	0	-4.92384	0.209411
Cebpb	103	40	41	0	0	0	-8.53011	9.28e-06
Cebpd	42	15	48	0	0	0	-7.66801	0.000686548
Cebpg	2088	3114	2118	1742	1907	3131	-0.118031	0.573854
Cebpz	58	115	63	905	2112	2436	4.51717	2.13e-40
Cebpzos	0	15	0	0	0	0	-4.39914	0.262957
Cecr2	4037	8693	7386	2310	5019	7154	-0.494986	0.0463296
Cecr5	19	8	27	52	0	66	1.07503	0.539084
Cecr6	11	0	0	0	0	0	-4.68796	0.232403
Cela1	0	18	33	62	0	51	1.40351	0.517078
Celf1	508	645	731	389	316	525	-0.599919	0.0921438
Celf2	752	1933	1590	380	1005	874	-0.885816	0.0105077
Celf3	35	124	112	0	38	1	-2.71039	0.0996902
Celf4	0	28	19	0	0	0	-6.17623	0.114523
Celf5	18	31	14	0	0	0	-6.78331	0.0117375
Celsr1	1945	4008	2957	427	436	1031	-2.23997	1.51e-15
Celsr2	0	1	0	0	0	0	-0.944454	0.81696
Celsr3	2	0	5	0	0	0	-3.74253	0.34254
Cend1	0	1	0	0	0	0	-0.944454	0.81696
Cenpa	423	822	478	2174	1783	2802	2.04297	1.07e-13
Cenpb	1	0	5	0	0	0	-3.46622	0.380272
Cenpc1	770	1370	1262	267	649	567	-1.19591	0.000207916
Cenpe	5536	13405	13281	3340	5374	6355	-1.05454	1.74e-06
Cenpf	382	701	761	6644	10777	12807	4.0459	1.78e-94
Cenph	955	1282	1055	3109	2758	4433	1.65683	4.46e-13
Cenpi	284	364	349	94	201	182	-1.09202	0.0140758
Cenpj	2561	4204	3282	2179	2986	4590	-0.0557032	0.740698
Cenpk	261	190	181	143	176	16	-0.828937	0.365638
Cenpl	1	43	38	0	0	61	-0.573139	0.816924
Cenpm	0	9	11	0	0	0	-4.99117	0.203165
Cenpn	3046	4076	3462	4511	4562	6085	0.535184	0.00391423
Cenpo	1163	1538	982	2642	3171	5655	1.59197	1.77e-10
Cenpp	56	164	85	196	65	154	0.643869	0.391592
Cenpq	27	38	49	128	68	101	1.48663	0.0657157
Cenpt	0	10	0	0	0	0	-3.81831	0.33263
Cenpu	633	1108	730	879	1190	1257	0.469576	0.0490768
Cenpv	599	1069	1284	1240	1520	1413	0.569465	0.0552315
Cenpw	218	575	349	78	144	240	-1.30185	0.0062723
Cep104	292	333	254	0	36	44	-3.65118	0.000425551
Cep112	0	26	9	0	58	57	1.81222	0.413765
Cep120	1867	3064	2389	1268	1739	2778	-0.357467	0.0651661
Cep126	94	91	72	29	44	32	-1.30409	0.106137
Cep128	0	62	15	21	107	227	2.30549	0.109031
Cep131	14	59	22	0	0	0	-7.26624	0.00268608
Cep135	482	1361	1103	839	1770	2714	0.854194	0.0122389
Cep152	41	102	131	0	161	89	-0.183232	0.896443
Cep162	20	76	90	26	387	481	2.20186	0.0165825
Cep164	1683	3104	2192	650	692	1093	-1.49075	1.02e-12
Cep170	347	608	710	614	623	672	0.272665	0.433105
Cep170b	557	1588	1248	233	761	1067	-0.741404	0.0872355
Cep19	68	47	24	0	28	15	-1.91015	0.227457
Cep192	1183	2894	2719	261	833	926	-1.76305	2e-06
Cep290	33	39	82	182	182	173	1.86032	0.00674057
Cep295	782	1497	1571	636	2054	1830	0.214369	0.547475
Cep350	52	10	11	93	163	161	2.25709	0.0258112
Cep41	199	239	178	347	454	462	1.03701	0.00913594
Cep44	1005	1412	1582	0	0	0	-12.7932	2.21e-25
Cep55	5607	10020	8904	6651	9712	11933	0.223073	0.0847373
Cep57	118	258	90	100	262	217	0.34254	0.570438
Cep57l1	3172	5768	5449	3010	4296	5961	-0.1101	0.507
Cep63	2	19	9	51	0	60	2.12351	0.258419
Cep68	301	588	427	428	291	337	-0.182686	0.676237
Cep70	762	1309	1077	1091	626	1304	0.00991191	0.977182
Cep72	0	0	9	0	0	0	-3.97246	0.313055
Cep76	615	819	470	536	588	1123	0.194476	0.578981
Cep78	552	936	481	948	1188	1063	0.76472	0.0168344
Cep83	716	1106	1110	1028	1039	1248	0.226002	0.381485
Cep85	2502	4011	3235	508	732	770	-2.25488	1.84e-36
Cep85l	297	260	270	225	926	956	1.20414	0.0188618
Cep89	6	0	7	112	39	118	4.27991	0.00155268
Cep95	1924	2534	2199	698	1387	2150	-0.733286	0.00801789
Cep97	41	136	85	97	29	0	-0.631483	0.676563
Cept1	4396	6791	6509	2544	5260	5031	-0.472396	0.0192774
Cerk	1	25	0	0	0	0	-5.22583	0.182467
Cers2	287	628	468	0	54	235	-2.46466	0.0307097
Cers5	3950	5832	4723	4679	3776	5178	-0.0326416	0.883908
Cers6	1627	4561	3901	108	425	375	-3.46242	1.64e-18
Ces1b	0	1	0	0	0	0	-0.944454	0.81696
Ces1d	0	3	25	0	0	0	-5.5778	0.154443
Ces2a	37	0	0	0	0	0	-6.44399	0.0995411
Cetn2	120	93	81	22	104	38	-0.92907	0.298108
Cetn3	406	384	443	1316	976	1279	1.55714	3.03e-05
Cetn4	76	89	78	243	38	296	1.27426	0.126925
Cfap20	1399	1703	1365	788	1012	875	-0.717144	0.0112913
Cfap221	0	0	34	0	0	0	-5.88826	0.132574
Cfap36	310	351	410	135	324	409	-0.390972	0.382895
Cfap43	0	14	59	124	62	88	2.10725	0.141827
Cfap45	43	37	34	166	440	245	2.84846	7.91e-06
Cfap46	0	32	0	0	0	0	-5.48769	0.161282
Cfap52	0	0	7	0	0	60	2.79888	0.458146
Cfap53	52	80	148	137	144	258	0.941417	0.138336
Cfap57	17	9	0	153	98	122	3.77108	0.00298943
Cfap58	55	1	46	26	195	35	1.11803	0.42998
Cfap61	36	63	76	30	49	185	0.462477	0.604942
Cfap69	15	19	8	0	0	0	-6.24449	0.043333
Cfap70	0	12	0	0	0	0	-4.07929	0.29995
Cfap97	2783	4437	4165	1707	2083	2682	-0.795171	4.93e-07
Cfb	0	18	1	0	0	0	-4.75647	0.225546
Cfc1	0	10	0	0	0	0	-3.81831	0.33263
Cfdp1	918	976	1002	1826	1697	1699	0.886026	0.00436462
Cfh	18	11	0	0	0	0	-5.85128	0.135044
[truncated: 11,242 more rows]
